# Supplementary material for: Biological heterogeneity in idiopathic pulmonary arterial hypertension identified through unsupervised transcriptomic profiling of whole blood
Source: Nat Commun. 2021 Dec 7;12:7104. doi: 10.1038/s41467-021-27326-0 (PMC8651638; doi:10.1038/s41467-021-27326-0)
Supplement: Supplementary file 4 — Supplementary Data 1 [file 41467_2021_27326_MOESM4_ESM.xlsx]

## Sheet: Internal_indexes_scores
	2 subgroups	3 subgroups	4 subgroups	5 subgroups	6 subgroups	7 subgroups	8 subgroups	9 subgroups	10 subgroups
calinski_harabasz	51.7979	151.649	128.28	127.466	107.519	87.1462	75.6661	70.5334	63.601
dunn	0.220838	0.1276	0.0919104	0.134668	0.115106	0.110851	0.139916	0.139916	0.130803
pbm	1156.86	676.518	570.057	596.224	435.885	321.036	230.017	206.932	167.822
tau	0.271919	0.502009	0.453174	0.420222	0.378806	0.384526	0.350187	0.328587	0.329467
gamma	0.749237	0.715275	0.678638	0.724502	0.698515	0.69988	0.672337	0.674953	0.674149
c_index	0.256934	0.113598	0.10486	0.0732556	0.0773982	0.0782609	0.0852474	0.0801968	0.0806405
davies_bouldin	0.845114	1.33556	1.49545	1.91791	2.60058	2.16113	2.379	2.61877	2.21684
mcclain_rao	0.524529	0.563918	0.593891	0.573301	0.581877	0.582534	0.594395	0.58871	0.589319
sd_dis	0.0311555	0.0802813	0.0904548	0.191675	0.327925	0.2877	0.260363	0.341528	0.289695
ray_turi	0.203213	0.590267	0.780222	1.84722	4.12464	3.35433	2.72726	4.34418	3.18139
g_plus	0.0165148	0.0701247	0.0716502	0.0463413	0.0443322	0.0452969	0.0444452	0.0385185	0.0389136
silhouette	0.428709	0.215035	0.243935	0.124277	0.0954074	NA	0.0875509	0.0830599	NA
Compactness	37.6392	29.8453	27.7893	25.9109	25.52	25.5549	25.2581	24.8172	24.5432
Connectivity	9.99087	43.3901	84.6496	145.773	175.4	170.236	171.502	192.317	182.185
