# Supplementary material for: Biological heterogeneity in idiopathic pulmonary arterial hypertension identified through unsupervised transcriptomic profiling of whole blood
Source: Nat Commun. 2021 Dec 7;12:7104. doi: 10.1038/s41467-021-27326-0 (PMC8651638; doi:10.1038/s41467-021-27326-0)
Supplement: Supplementary file 5 — Supplementary Data 2 [file 41467_2021_27326_MOESM5_ESM.xlsx]

## Sheet: Sheet1
Supplementary Table 2 | Full demographics table for discovery cohort
	[ALL]	A	B	C	D	E	p.overall	N
	N=359	N=129	N=112	N=19	N=10	N=89
Age [years]	45 [35;59]	52 [42;67]	38 [31;51]	42 [34;51]	48 [43;54]	45 [37;55]	<0.001	358
Sex: female	253 (70%)	80 (62%)	82 (73%)	14 (74%)	8 (80%)	69 (78%)	0.123	359
Cohort group case/relative/healthy ctrl: case	359 (100%)	129 (100%)	112 (100%)	19 (100%)	10 (100%)	89 (100%)		359
Diagnosis	.							359
APAH:CHD_PAH	5 (1.4%)	0 (0.0%)	3 (2.7%)	1 (5.3%)	0 (0.0%)	1 (1.1%)
APAH:CTD_PAH	3 (0.8%)	3 (2.3%)	0 (0.0%)	0 (0.0%)	0 (0.0%)	0 (0.0%)
CTEPH	1 (0.3%)	0 (0.0%)	1 (0.9%)	0 (0.0%)	0 (0.0%)	0 (0.0%)
HPAH	33 (9.2%)	12 (9.3%)	6 (5.4%)	3 (15.8%)	1 (10.0%)	11 (12.4%)
IPAH	314 (87.5%)	112 (86.8%)	101 (90.2%)	15 (78.9%)	9 (90.0%)	77 (86.5%)
PH_left_heart	2 (0.6%)	1 (0.8%)	1 (0.9%)	0 (0.0%)	0 (0.0%)	0 (0.0%)
PVOD	1 (0.3%)	1 (0.8%)	0 (0.0%)	0 (0.0%)	0 (0.0%)	0 (0.0%)
Incident/Prevalent							0.771	358
incident	106 (29.6%)	43 (33.3%)	32 (28.8%)	6 (31.6%)	2 (20.0%)	23 (25.8%)
prevalent	252 (70.4%)	86 (66.7%)	79 (71.2%)	13 (68.4%)	8 (80.0%)	66 (74.2%)
Drug exposure							0.657	359
No	337 (93.9%)	119 (92.2%)	106 (94.6%)	19 (100%)	9 (90.0%)	84 (94.4%)
Yes	22 (6.13%)	10 (7.75%)	6 (5.36%)	0 (0.00%)	1 (10.0%)	5 (5.62%)
BMI [kg/m^2]	28.4 [24.4;32.6]	30.1 [27.0;36.5]	26.3 [22.5;30.4]	29.8 [22.7;31.9]	29.1 [26.6;30.8]	28.3 [25.0;32.4]	<0.001	342
WHO class								343
1	2 (1%)	0 (0%)	1 (1%)	0 (0%)	0 (0%)	1 (1%)
2	63 (18%)	22 (18%)	17 (16%)	7 (37%)	2 (20%)	15 (17%)
3	238 (69%)	85 (69%)	72 (69%)	12 (63%)	7 (70%)	62 (72%)
4	40 (12%)	17 (14%)	14 (13%)	0 (0%)	1 (10%)	8 (9%)
6MWD[m]	320 [206;411]	288 [120;358]	366 [305;423]	405 [331;435]	299 [211;350]	318 [226;415]	0.001	215
Shuttle walk distance [m]	340 [240;445]	380 [318;420]	340 [220;455]	440 [380;500]	30.0 [30.0;30.0]	340 [250;430]	0.46	59
pre SpO2	96.0 [93.0;97.0]	95.0 [92.0;97.0]	96.0 [94.0;98.0]	96.5 [94.2;98.0]	94.0 [90.0;98.0]	96.0 [93.5;97.0]	0.064	309
post SpO2	93.0 [85.0;96.0]	91.0 [85.0;96.0]	93.0 [86.0;96.0]	93.0 [85.0;96.0]	90.0 [78.0;95.0]	94.0 [88.0;96.0]	0.568	279
mRAP[mmHg]	9 [6;12]	9 [7;14]	8 [5;11]	8 [5;12]	10 [9;14]	8 [6;12]	0.065	329
mPAP[mmHg]	54 [46;61]	53 [45;61]	54 [46;64]	53 [43;60]	54 [50;60]	55 [50;61]	0.713	344
mPAWP[mmHg]	10 [7;12]	10 [7;12]	9 [7;12]	10 [8;11]	10 [8;11]	10 [7;13]	0.88	310
CO[L/min]	3.8 [3.0;4.9]	3.9 [3.1;5.1]	4.2 [3.0;5.3]	3.4 [3.1;3.8]	3.6 [3.0;4.6]	3.8 [3.1;4.8]	0.373	332
SvO2 [%]	65 [59;71]	64 [59;70]	66 [60;73]	65 [58;69]	61 [52;65]	65 [60;71]	0.227	309
VR mRAP[mmHg]	8 (4)	7 (3)	9 (5)	8 (0)	(.)	8 (3)	0.659	55
VR mPAP[mmHg]	47 [35;56]	48 [36;57]	40 [31;55]	54 [40;62]	49 [46;58]	51 [36;56]	0.254	149
VR mPAWP[mmHg]	9 [8;11]	9 [7;11]	10 [7;12]	8 [8;8]	16 [15;18]	9 [8;10]	0.258	81
VR CO[L/min]	4.6 [3.4;5.3]	4.6 [3.5;5.6]	4.7 [3.4;5.7]	4.2 [3.4;4.4]	6.7 [5.2;7.0]	4.5 [3.4;5.0]	0.422	124
VR SvO2 [%]	70 (8)	69 (7)	71 (9)	67 (4)	60 (.)	69 (9)	0.597	65
Vasoresponder (stringent criteria): vasoresponder	23 (16.4%)	6 (16.2%)	10 (21.7%)	0 (0.00%)	1 (20.0%)	6 (13.6%)	0.609	140
Vasoresponder (lenient criteria): vasoresponder	37 (24.8%)	10 (24.4%)	17 (34.0%)	0 (0.00%)	1 (20.0%)	9 (20.0%)	0.244	149
FEV1[% pred.]	84.5 [74.0;97.0]	81.0 [71.4;97.0]	87.0 [78.5;96.0]	75.5 [70.0;82.0]	89.0 [84.5;92.0]	87.0 [73.0;100]	0.153	319
FVC[% pred.]	94.0 [81.8;107]	92.0 [79.9;108]	95.0 [85.0;105]	89.2 [82.8;102]	94.0 [86.8;104]	96.0 [79.5;109]	0.978	312
TLC[% pred.]	95.0 [84.0;103]	93.0 [83.0;102]	97.0 [89.0;104]	93.0 [86.0;100]	93.0 [84.0;100]	95.0 [82.0;103]	0.502	230
KCO[% pred.]	75 (22)	73 (23)	75 (19)	72 (21)	69 (26)	78 (23)	0.591	279
RA area[cm^2]	22.4 (6.87)	23.7 (6.89)	21.9 (5.88)	20.9 (8.05)	16.8 (7.14)	21.9 (6.81)	0.227	104
RV							0.15	323
abnormal	305 (94.4%)	109 (90.8%)	92 (94.8%)	16 (94.1%)	9 (100%)	79 (98.8%)
normal	18 (5.57%)	11 (9.17%)	5 (5.15%)	1 (5.88%)	0 (0.00%)	1 (1.25%)
TAPSE[cm]	1.60 [1.20;2.00]	1.50 [1.20;2.00]	1.70 [1.20;2.00]	1.65 [1.40;2.04]	2.40 [2.00;2.40]	1.60 [1.35;2.29]	0.208	169
Emphysema							0.489	244
none	226 (93%)	83 (92%)	67 (93%)	12 (86%)	7 (100%)	57 (93%)
minimal/mild	14 (6%)	3 (3%)	5 (7%)	2 (14%)	0 (0%)	4 (7%)
moderate	3 (1%)	3 (3%)	0 (0%)	0 (0%)	0 (0%)	0 (0%)
severe	1 (0%)	1 (1%)	0 (0%)	0 (0%)	0 (0%)	0 (0%)
Fibrosis							0.848	245
none	238 (97%)	85 (96%)	71 (97%)	14 (100%)	7 (100%)	61 (98%)
minimal/mild	7 (3%)	4 (4%)	2 (3%)	0 (0%)	0 (0%)	1 (2%)
Thromboembolic disease							0.352	250
no	234 (94%)	85 (92%)	70 (95%)	14 (100%)	6 (86%)	59 (94%)
yes	2 (1%)	0 (0%)	2 (3%)	0 (0%)	0 (0%)	0 (0%)
Smoking history							0.719	155
no	71 (45.8%)	20 (40.8%)	20 (46.5%)	5 (55.6%)	2 (28.6%)	24 (51.1%)
past/current	84 (54.2%)	29 (59.2%)	23 (53.5%)	4 (44.4%)	5 (71.4%)	23 (48.9%)
NTproBNP [ng/l]	868 [198;2135]	1207 [169;2683]	633 [131;1264]	725 [314;1082]	804 [59.0;2477]	1054 [501;2487]	0.491	103
BNP [ng/l]	193 [60.8;432]	301 [107;463]	139 [55.3;432]	17.9 [15.9;380]	. [.;.]	96.1 [43.5;291]	0.08	87
Uric acid [mmol/l]	0.40 [0.31;0.52]	0.49 [0.39;0.54]	0.38 [0.29;0.50]	0.32 [0.18;0.43]	0.39 [0.22;0.52]	0.36 [0.28;0.48]	0.021	139
CRP [mg/l]	4.00 [2.00;7.00]	5.00 [3.00;10.8]	3.00 [1.40;5.80]	3.80 [2.35;4.40]	5.00 [4.00;6.50]	3.70 [2.00;7.00]	<0.001	256
Hb [g/l]	154 [140;166]	156 [142;167]	153 [140;165]	145 [137;162]	156 [146;166]	153 [140;166]	0.622	338
WBC [x10e9/l]	8 [7;10]	8 [7;10]	8 [7;10]	9 [7;10]	8 [7;9]	9 [7;10]	0.577	339
Plt [x10e9/l]	221 [186;269]	216 [177;260]	215 [182;277]	240 [209;268]	221 [199;239]	226 [194;266]	0.75	339
Sodium [mmol/l]	140 [137;141]	139 [137;141]	140 [138;142]	139 [137;141]	140 [139;142]	140 [138;141]	0.566	339
Potassium [mmol/l]	4.20 [4.00;4.40]	4.30 [3.90;4.50]	4.20 [4.00;4.50]	4.25 [4.10;4.55]	4.30 [3.92;4.68]	4.20 [4.00;4.30]	0.722	334
Urea [mmol/l]	5.60 [4.40;7.00]	6.00 [4.90;8.10]	5.10 [4.23;6.20]	5.70 [4.60;7.00]	5.80 [5.55;6.18]	5.35 [4.38;6.60]	0.001	338
Creatinine [mmol/l]	84.5 [72.0;98.0]	93.0 [76.0;108]	77.0 [68.0;89.8]	79.0 [67.0;98.0]	102 [81.8;116]	86.5 [73.0;97.2]	<0.001	334
ERS/ESC risk score*	1.80 [1.60;2.20]	2.00 [1.67;2.20]	1.75 [1.50;2.00]	2.00 [1.47;2.00]	1.90 [1.67;2.55]	1.80 [1.50;2.25]	0.022	355
Reveal risk score								269
low risk	161 (59.9%)	48 (49.5%)	56 (68.3%)	9 (64.3%)	4 (50.0%)	44 (64.7%)
moderately high risk	44 (16.4%)	18 (18.6%)	12 (14.6%)	1 (7.14%)	3 (37.5%)	10 (14.7%)
high risk	49 (18.2%)	20 (20.6%)	11 (13.4%)	4 (28.6%)	1 (12.5%)	13 (19.1%)
very high risk	15 (5.58%)	11 (11.3%)	3 (3.66%)	0 (0.00%)	0 (0.00%)	1 (1.47%)
Left to Right shunt: yes	28 (8%)	6 (5%)	13 (12%)	1 (5%)	2 (20%)	6 (7%)	0.137	359
Metabolic syndrome: yes	22 (6%)	11 (9%)	6 (5%)	1 (5%)	0 (0%)	4 (4%)	0.757	359
HHT: yes	2 (0.56%)	1 (0.78%)	0 (0.00%)	0 (0.00%)	0 (0.00%)	1 (1.12%)	0.775	359
Epistaxis: yes	5 (1.39%)	2 (1.55%)	1 (0.89%)	0 (0.00%)	0 (0.00%)	2 (2.25%)	0.905	359
Bleeding other then from nose: yes	4 (1.11%)	0 (0.00%)	0 (0.00%)	0 (0.00%)	0 (0.00%)	4 (4.49%)	0.038	359
AVM: yes	2 (0.56%)	0 (0.00%)	1 (0.89%)	0 (0.00%)	0 (0.00%)	1 (1.12%)	0.597	359
Cirrhosis: yes	2 (1%)	2 (2%)	0 (0%)	0 (0%)	0 (0%)	0 (0%)	0.441	359
Hepatitis: yes	3 (1%)	1 (1%)	2 (2%)	0 (0%)	0 (0%)	0 (0%)	0.711	359
PoPH: no	359 (100%)	129 (100%)	112 (100%)	19 (100%)	10 (100%)	89 (100%)	.	359
DM type 1: yes	5 (1%)	2 (2%)	2 (2%)	0 (0%)	0 (0%)	1 (1%)	1	359
DM type 2: yes	45 (13%)	26 (20%)	7 (6%)	2 (11%)	0 (0%)	10 (11%)	0.017	359
Hypothyroidism: yes	49 (14%)	14 (11%)	18 (16%)	2 (11%)	2 (20%)	13 (15%)	0.68	359
SLE: no	359 (100%)	129 (100%)	112 (100%)	19 (100%)	10 (100%)	89 (100%)	.	359
Systemic sclerosis: no	359 (100%)	129 (100%)	112 (100%)	19 (100%)	10 (100%)	89 (100%)	.	359
Ankylosing spondylitis: no	359 (100%)	129 (100%)	112 (100%)	19 (100%)	10 (100%)	89 (100%)	.	359
Sjogren syndrome: no	359 (100%)	129 (100%)	112 (100%)	19 (100%)	10 (100%)	89 (100%)	.	359
UCTD: no	359 (100%)	129 (100%)	112 (100%)	19 (100%)	10 (100%)	89 (100%)	.	359
Necrothising vasculopathies: yes	1 (0.3%)	0 (0.0%)	1 (0.9%)	0 (0.0%)	0 (0.0%)	0 (0.0%)	0.641	359
Overlap syndrome: no	359 (100.0%)	129 (100.0%)	112 (100.0%)	19 (100.0%)	10 (100.0%)	89 (100.0%)	.	359
Polymyalgia rheumathica: yes	1 (0.3%)	1 (0.8%)	0 (0.0%)	0 (0.0%)	0 (0.0%)	0 (0.0%)	1	359
COPD: yes	14 (4%)	7 (5%)	2 (2%)	1 (5%)	0 (0%)	4 (4%)	0.548	359
Asthma: yes	45 (13%)	18 (14%)	13 (12%)	2 (11%)	0 (0%)	12 (13%)	0.882	359
OSA: yes	25 (7%)	18 (14%)	3 (3%)	1 (5%)	0 (0%)	3 (3%)	0.007	359
CAD: yes	6 (2%)	2 (2%)	2 (2%)	0 (0%)	0 (0%)	2 (2%)	1	359
CVA: yes	4 (1%)	2 (2%)	0 (0%)	1 (5%)	0 (0%)	1 (1%)	0.251	359
PAD: no	359 (100%)	129 (100%)	112 (100%)	19 (100%)	10 (100%)	89 (100%)	.	359
HTN: yes	76 (21%)	32 (25%)	16 (14%)	5 (26%)	2 (20%)	21 (24%)	0.257	359
Arrhytmia: yes	25 (7%)	15 (12%)	6 (5%)	0 (0%)	2 (20%)	2 (2%)	0.018	359
Dyslipidemia: yes	31 (9%)	15 (12%)	9 (8%)	1 (5%)	0 (0%)	6 (7%)	0.709	359
PE: yes	11 (3%)	5 (4%)	1 (1%)	2 (11%)	0 (0%)	3 (3%)	0.179	359
Heterotaxy: yes	3 (1%)	2 (2%)	1 (1%)	0 (0%)	0 (0%)	0 (0%)	0.832	359
Asplenia: yes	1 (0%)	0 (0%)	0 (0%)	0 (0%)	0 (0%)	1 (1%)	0.329	359
CKD: yes	13 (4%)	7 (5%)	1 (1%)	3 (16%)	0 (0%)	2 (2%)	0.03	359
comorbid_ca: yes	1 (0%)	0 (0%)	0 (0%)	0 (0%)	0 (0%)	1 (1%)	0.329	359
Initial therapy								273
CCB	45 (16.5%)	14 (13.9%)	15 (19.2%)	0 (0.00%)	3 (37.5%)	13 (17.8%)
combination therapy	134 (49.1%)	53 (52.5%)	42 (53.8%)	7 (53.8%)	2 (25.0%)	30 (41.1%)
ERA	33 (12.1%)	8 (7.92%)	6 (7.69%)	3 (23.1%)	3 (37.5%)	13 (17.8%)
PA	7 (2.56%)	3 (2.97%)	3 (3.85%)	0 (0.00%)	0 (0.00%)	1 (1.37%)
PDE5	53 (19.4%)	22 (21.8%)	12 (15.4%)	3 (23.1%)	0 (0.00%)	16 (21.9%)
sGC	1 (0.37%)	1 (0.99%)	0 (0.00%)	0 (0.00%)	0 (0.00%)	0 (0.00%)
Age at sampling	52 [42;64]	57 [45;70]	46 [37;56]	47 [40;54]	54 [50;61]	52 [41;62]	<0.001	357
WHO class at sampling								356
1	35 (9.8%)	6 (4.7%)	18 (16.5%)	1 (5.3%)	0 (0.0%)	10 (11.2%)
2	143 (40.2%)	44 (34.1%)	45 (41.3%)	14 (73.7%)	4 (40.0%)	36 (40.4%)
3	158 (44.4%)	65 (50.4%)	43 (39.4%)	4 (21.1%)	6 (60.0%)	40 (44.9%)
4	20 (5.6%)	14 (10.9%)	3 (2.8%)	0 (0.0%)	0 (0.0%)	3 (3.4%)
BMI [kg/m^2] at sampling	28.0 [24.2;32.0]	30.5 [26.9;35.1]	26.2 [23.2;30.4]	28.9 [24.6;32.4]	27.6 [24.9;28.8]	26.9 [23.5;31.5]	<0.001	247
6MWD[m] at sampling	387 [300;449]	327 [183;390]	397 [338;500]	410 [344;466]	402 [363;423]	420 [367;464]	<0.001	161
Shuttle walk distance [m] at sampling	360 [282;460]	350 [295;411]	380 [262;504]	655 [548;762]	80 [80;80]	380 [302;455]	0.277	66
pre SpO2 at sampling	96 [93;98]	95 [92;97]	96 [94;98]	97 [94;98]	97 [93;98]	96 [94;98]	0.377	238
post SpO2 at sampling	91 [86;96]	90 [85;95]	93 [86;96]	90 [85;93]	93 [86;97]	92 [85;96]	0.58	207
mRAP[mmHg] at sampling	9 [4;12]	11 [6;14]	8 [4;10]	8 [8;9]	8 [6;10]	8 [4;11]	0.421	63
mPAP[mmHg] at sampling	51 [39;63]	56 [41;65]	47 [39;60]	56 [55;58]	43 [40;46]	52 [37;65]	0.801	65
mPAWP[mmHg] at sampling	11 [8;13]	12 [10;14]	10 [7;12]	11 [10;12]	12 [11;12]	10 [8;13]	0.236	61
CO[L/min] at sampling	4.2 [3.2;5.4]	4.5 [3.3;5.6]	4.2 [3.1;5.3]	5.6 [4.0;7.3]	4.7 [4.4;4.9]	3.7 [3.2;5.0]	0.9	63
SvO2 [%] at sampling	67 [62;73]	67 [63;69]	66 [60;75]	66 [64;68]	75 [74;76]	67 [65;73]	0.627	48
VR mRAP[mmHg] at sampling							1	4
1	1 (25%)	0 (0%)	1 (100%)	0 (.%)	0 (.%)	0 (0%)
5	1 (25%)	0 (0%)	0 (0%)	0 (.%)	0 (.%)	1 (50%)
6	1 (25%)	0 (0%)	0 (0%)	0 (.%)	0 (.%)	1 (50%)
11	1 (25%)	1 (100%)	0 (0%)	0 (.%)	0 (.%)	0 (0%)
VR mPAP[mmHg] at sampling	45 (24)	66 (42)	36 (11)	.(.)	.(.)	45 (26)	0.364	13
VR mPAWP[mmHg] at sampling	11 (7)	13 (.)	16 (16)	.(.)	.(.)	9 (3)	0.597	8
VR CO[L/min] at sampling	4.7 (1.5)	3.8 (1.1)	5.2 (2.0)	. (.)	(.)	4.6 (1.2)	0.586	11
PVR[WU] at sampling	8.9 [5.7;15.0]	8.4 [5.9;13.2]	8.1 [5.7;14.1]	13.3 [8.9;17.8]	6.7 [6.3;7.0]	15.0 [5.9;16.1]	0.665	60
FEV1[% pred.] at sampling	85 [68;100]	78 [66;98]	92 [82;101]	86 [80;96]	76 [65;93]	84 [72;98]	0.294	117
FVC[% pred.] at sampling	97 (24)	93 (29)	101 (20)	102 (19)	93 (17)	99 (24)	0.636	118
TLC[% pred.] at sampling	94 [87;103]	88 [67;96]	93 [87;106]	107 [97;107]	100 [92;100]	97 [92;101]	0.249	47
KCO[% pred.] at sampling	75 [64;87]	75 [62;84]	79 [66;92]	63 [48;76]	77 [76;78]	75 [68;87]	0.74	75
RA area[cm^2] at sampling	21.6 [16.5;28.0]	22.6 [19.0;28.0]	21.0 [16.0;26.4]	27.2 [22.2;33.8]	24.0 [15.5;31.4]	19.5 [15.2;27.6]	0.834	73
RV at sampling							0.81	174
abnormal	153 (87.9%)	53 (91.4%)	49 (86.0%)	8 (88.9%)	5 (83.3%)	38 (86.4%)
normal	21 (12.1%)	5 (8.62%)	8 (14.0%)	1 (11.1%)	1 (16.7%)	6 (13.6%)
TAPSE[cm] at sampling	1.80 [1.50;2.10]	1.80 [1.42;2.10]	1.80 [1.42;2.00]	1.90 [1.50;2.30]	1.65 [1.43;1.92]	1.80 [1.60;2.20]	0.657	154
NTproBNP [ng/l] at sampling	222.5 [78.9;1162.8]	345.0 [91.0;1556.1]	131.7 [54.5;362.0]	629.9 [114.2;799.7]	1630.5 [433.0;1904.0]	185.5 [76.3;463.5]	0.025	140
BNP [ng/l] at sampling	72.3 [30.1;175.6]	106.0 [47.3;237.0]	44.0 [17.2;128.6]	168.4 [109.5;279.9]	11.5 [11.5;11.5]	88.2 [37.1;161.6]	0.008	137
Uric acid [mmol/l] at sampling	0.4 [0.3;0.5]	0.4 [0.3;0.5]	0.3 [0.3;0.4]	0.4 [0.3;0.4]	0.4 [0.3;0.5]	0.4 [0.3;0.5]	0.707	75
CRP [mg/l] at sampling	3.0 [1.4;6.5]	4.0 [2.0;10.1]	2.1 [1.1;4.0]	2.0 [1.2;9.0]	5.5 [4.0;6.8]	2.9 [1.3;5.6]	0.004	239
Hb [g/l] at sampling	141.0 [131.5;154.0]	142.0 [128.5;155.5]	141.0 [135.0;152.5]	144.0 [129.5;152.0]	145.0 [139.0;153.8]	140.0 [130.0;153.0]	0.648	335
WBC [x10e9/l] at sampling	7.1 [5.8;8.8]	7.4 [6.2;9.2]	7.0 [5.6;8.1]	7.1 [5.8;9.2]	7.0 [6.4;7.7]	6.7 [5.8;8.8]	0.294	335
Plt [x10e9/l] at sampling	215.5 [171.8;262.0]	199.5 [166.8;262.5]	221.0 [173.0;255.5]	243.5 [166.2;281.5]	177.5 [161.2;225.8]	225.0 [191.0;262.0]	0.151	336
Sodium [mmol/l] at sampling	140.0 [138.0;141.0]	140.0 [138.0;141.0]	140.0 [138.0;142.0]	140.0 [139.2;141.8]	140.0 [138.0;141.8]	140.0 [138.0;141.0]	0.596	341
Potassium [mmol/l] at sampling	4.1 [3.9;4.4]	4.1 [3.8;4.5]	4.1 [3.9;4.4]	4.0 [3.8;4.3]	4.1 [3.9;4.5]	4.1 [3.9;4.4]	0.888	341
Urea [mmol/l] at sampling	5.7 [4.3;7.1]	6.5 [5.4;8.8]	4.9 [3.9;5.8]	4.8 [4.1;6.8]	7.4 [7.0;7.6]	5.6 [4.3;7.0]	<0.001	341
Creatinine [mmol/l] at sampling	78.0 [69.0;95.0]	88.0 [75.8;113.0]	73.0 [64.8;80.0]	75.0 [68.8;82.5]	95.5 [89.5;106.2]	78.0 [69.0;90.5]	<0.001	339
