# Supplementary material for: Biological heterogeneity in idiopathic pulmonary arterial hypertension identified through unsupervised transcriptomic profiling of whole blood
Source: Nat Commun. 2021 Dec 7;12:7104. doi: 10.1038/s41467-021-27326-0 (PMC8651638; doi:10.1038/s41467-021-27326-0)
Supplement: Supplementary file 6 — Supplementary Data 3 [file 41467_2021_27326_MOESM6_ESM.xlsx]

## Sheet: Sheet1
Supplementary Data 3: All LASSO generated coefficients per subgroup
	I	II	III	IV	V
HP	0.34181	-0.0189327	0	0	0
LTF	0.280917	0	0	0	0
RP11.20D14.6	0.248676	0	0	0	0
ALAS2	0.232853	-0.123925	0	0	0
CH17.296N19.1	0.201169	0	0	0	0
CTSG	0.200189	0	0	0	0
RP11.678G14.3	0.194705	-0.0964547	0	0	0
NPRL3	0.183029	0	0	0	0
CNTNAP3B	0.157391	0	0	0	0
PIGC	0.155855	0	0	0	0.00897765
RP11.138I1.4	0.136256	0	0	0	0
RNU6.107P	0.0955732	0	0	0	-0.00966427
C21orf33	0.0597668	0	0	0	0
PF4V1	0.0421479	0	0	0	0
DEFA3	0.0355915	0	0	0	0
C4A	0.0355338	0	0	0	0
RNA5.8SN3	0	0	0.739228	0	0
XIST	0	0	0	0	0.0768625
CTD.2643I7.4	0	0	0.0766875	0	-0.0125241
RNF182	0	0	-0.0414213	0	0
TUBB2A	0	0	0	0	0.039194
IFI27	0	-0.0695392	0	0	-0.049979
MT.RNR1	0	0.20225	0	0	0
HLA.J	0	-0.0745309	0	0	0
RP11.706O15.5	0	0	0	0	0.0739571
IGLC3	0	0	0	-0.580304	0
IFI44L	0	0	0.221318	0	0
IGLJ3	0	0.106331	0	0	0
HLA.V	0	0.0635133	0	0	0
HLA.H	0	0.00838426	0	0	0
IGHV1.69D	0	0	0	0	0.0693623
LIMS3	0	0	0	0	-0.00545815
AF254983.5	0	0	0	0	0.0231702
RNA5SP527	0	0.094767	0	0	0
IGLV2.23	0	0.050039	0	0	0
RNU5E.1	0	0	0	0	-0.113201
IGLV6.57	0	0.338287	0	0	0
GZMH	0	0.0545185	0	0	0
IGKV1.17	0	0.0269689	0	0	0
S100B	0	0.011085	0	0	0
IGLV2.8	0	0.316898	0	0	0
TRGJP	0	0	-0.0672165	0	0.0382769
SMIM11A	0	0	0	0	0.158883
IGLV3.25	0	0	0.175104	0	0
SNORD22	0	0	-0.683321	0	0
TRAJ56	0	0.00458272	0	0	0
IGLV1.40	0	0.210349	0	0	0
CTC.564N23.6	0	-0.0303306	0	0.186221	0
C4BPA	0	0	0	0	0.0667322
IGLV1.44	0	0	0.492952	0	0
IGHG2	0	0.268625	0.558216	0	0
IGKV4.1	0	0.312449	0	-0.822426	0
MIR4312	0	0	0	0	0.0394218
MIR4714	0	0.0112808	0	0	0
KLRC2	0	0.0239837	0	0	0
IGLV3.1	0	0	0.529666	0	0
IGKV1.6	0	0.119881	0	0	0
RP11.531H8.2	0	-0.033796	0	0	0
MIR3945	0	0	0	0	0.00201535
TRBV28	0	0	0	0	0.0440399
MIR938	0	0	-0.0407556	0	0
IGLV1.47	0	0	0.344018	0	0
IGKV1D.39	0	0	0	-0.455444	0
NEBL	0	0	0	0	0.0911869
LRRN3	0	0.0401373	0	0	0
IGHA2	0	0	0.214279	0	0
RP11.15B24.5	0	0	0	0	0.0238445
RNU6.917P	0	0	0	0	-0.142122
PAX8.AS1	0	0.00737063	0	0	-0.00165742
RNU4ATAC11P	0	0	0	0	0.129025
RPS29P12	0	0.0104012	-0.238218	0	0
RP11.142G7.1	0	0	0	0	-0.0227383
AC091814.2	0	0	0	0	0.193922
NOG	0	0.346749	0	0	0
RP11.533O20.2	0	0.0539518	-0.0722965	0	0
AC131056.3	0	0.176757	0	0	0
IGHV2.5	0	0.168978	0	0	0
RNU6.1128P	0	0	0	0	0.242538
PI3	0	0	0	0	0.0742487
IGHJ4	0	0.00132243	0	0	0
CRISP3	0	-0.202552	0	0	0
MAGI2	0	0	-0.0448262	0	-0.00889732
RP1.229K20.9	0	-0.127532	0	0	0
TSPAN7	0	0	-0.460441	0	0
EPB42	0	0	-0.483702	0	0
IGHM	0	0.291365	0	-0.35365	0
MIR548A1	0	-0.087276	0	0	0
RP11.734I18.1	0	-0.0640849	0	0	0
HTATSF1P2	0	0	-0.418468	0	0
RP11.804F13.2	0	0.0244614	0	0	0
TRAJ50	-0.00969894	0	0	0	0
HLA.DQA2	-0.013427	0	0	0	0
IGLV3.19	-0.0150924	0	0	0	0
IGKV3.15	-0.0210489	0	0	0	0
RP11.452I5.2	-0.0251397	0	0	0	0
IGKV1.27	-0.0256101	0.132895	0	0	0
HLA.DRB5	-0.0346437	0.0777109	0	0	0.0276098
IGKJ3	-0.119523	0	0	0	0
IGKJ2	-0.133505	0	0	0	0
MIR5195	-0.193556	0	0	0	0
IGHV3.48	-0.241655	0.0269109	0	0	0
IGHV4.39	-0.259768	0	0	0	0
IGKV2.24	-0.274263	0	0	0	0
IGKJ4	-0.293062	0	0	0	0
IGLV7.43	-0.54995	0.109264	0	0	0
IGLV2.14	-0.770942	0	0	0	0
