# Supplementary material for: Biological heterogeneity in idiopathic pulmonary arterial hypertension identified through unsupervised transcriptomic profiling of whole blood
Source: Nat Commun. 2021 Dec 7;12:7104. doi: 10.1038/s41467-021-27326-0 (PMC8651638; doi:10.1038/s41467-021-27326-0)
Supplement: Supplementary file 8 — Source Data [file 41467_2021_27326_MOESM8_ESM.xlsx]

## Sheet: Figure2b
survival_time	death	subgroups	gender	age
5	0	I	female	above_52
5	0	V	female	above_52
5	0	V	male	above_52
5	0	I	female	above_52
5	0	I	female	above_52
5	0	II	female	above_52
5	0	I	female	above_52
2.14648	1	I	male	above_52
5	0	V	female	above_52
5	0	I	male	below_52
2.60643	1	I	male	above_52
5	0	I	female	above_52
5	0	I	female	below_52
5	0	II	male	below_52
5	0	I	female	below_52
5	0	I	male	above_52
5	0	II	female	above_52
5	0	II	female	above_52
5	0	V	female	above_52
5	0	I	female	above_52
5	0	I	female	below_52
3.48802	1	I	male	above_52
5	0	I	female	below_52
5	0	V	female	below_52
5	0	I	male	above_52
2.95688	1	I	female	above_52
5	0	II	female	above_52
5	0	I	female	above_52
5	0	I	female	below_52
5	0	V	female	above_52
5	0	V	female	below_52
5	0	V	female	below_52
5	0	II	female	below_52
5	0	I	female	above_52
5	0	I	male	above_52
5	0	II	male	below_52
1.53593	1	I	female	above_52
5	0	II	male	above_52
2.37645	1	I	female	above_52
0.325804	1	I	female	above_52
5	0	I	female	below_52
5	0	V	female	above_52
5	0	II	female	below_52
0.657084	1	II	male	above_52
5	0	I	male	below_52
5	0	II	female	below_52
5	0	II	female	below_52
0.958248	1	V	female	below_52
5	0	V	female	above_52
5	0	V	female	below_52
4.3833	1	I	male	above_52
5	0	V	female	above_52
3.74812	1	I	female	above_52
5	0	II	female	below_52
5	0	V	male	below_52
5	0	II	female	above_52
5	0	II	female	above_52
5	0	I	female	above_52
5	0	II	female	below_52
5	0	I	female	above_52
5	0	II	female	below_52
5	0	I	female	below_52
5	0	I	male	above_52
5	0	I	female	below_52
5	0	I	female	below_52
2.90486	1	I	female	above_52
3.6386	1	II	male	above_52
0.594114	1	V	female	below_52
5	0	II	female	below_52
5	0	I	male	below_52
5	0	II	male	below_52
5	0	II	female	above_52
5	0	II	male	above_52
5	0	V	female	below_52
5	0	II	female	above_52
5	0	V	female	below_52
5	0	II	male	below_52
5	0	I	female	above_52
3.67693	1	I	male	above_52
3.23614	1	I	male	above_52
3.17043	1	I	male	above_52
5	0	I	female	below_52
5	0	I	male	below_52
5	0	V	male	below_52
5	0	I	female	above_52
5	0	I	male	above_52
5	0	V	female	below_52
5	0	I	female	below_52
3.82204	1	II	female	above_52
5	0	V	female	above_52
5	0	V	female	above_52
5	0	II	female	below_52
5	0	V	male	above_52
2.38193	1	I	female	above_52
5	0	II	female	above_52
0.553046	1	I	female	below_52
5	0	I	female	above_52
5	0	II	female	below_52
5	0	V	female	above_52
2.53251	1	I	female	above_52
5	0	V	female	above_52
5	0	V	female	below_52
5	0	I	female	above_52
5	0	I	female	below_52
5	0	I	male	above_52
5	0	II	male	above_52
3.55373	1	I	female	above_52
5	0	I	female	above_52
5	0	I	female	below_52
5	0	I	female	below_52
5	0	II	female	below_52
5	0	II	female	below_52
1.48392	1	V	female	above_52
5	0	I	female	above_52
3.46612	1	V	female	above_52
5	0	V	male	above_52
5	0	II	male	below_52
5	0	V	female	below_52
5	0	I	female	above_52
5	0	II	female	below_52
3.28542	1	V	male	above_52
5	0	II	female	above_52
5	0	I	male	above_52
2.82272	1	V	female	below_52
5	0	V	female	above_52
5	0	II	female	above_52
0.791239	1	II	female	above_52
5	0	V	female	below_52
5	0	I	female	above_52
5	0	V	female	above_52
5	0	II	female	above_52
5	0	II	female	below_52
5	0	I	female	above_52
5	0	II	female	above_52
5	0	II	female	below_52
1.81793	1	I	female	above_52
5	0	V	male	above_52
5	0	V	female	above_52
5	0	I	male	above_52
5	0	II	female	above_52
5	0	II	female	below_52
5	0	II	female	below_52
5	0	II	male	below_52
5	0	V	female	below_52
5	0	V	female	below_52
5	0	V	female	above_52
5	0	V	male	below_52
5	0	I	male	below_52
5	0	II	female	above_52
5	0	V	female	below_52
5	0	V	female	below_52
5	0	V	female	below_52
5	0	V	male	below_52
1.53046	1	I	male	above_52
5	0	II	male	below_52
5	0	II	female	above_52
5	0	V	male	above_52
1.12526	1	V	male	above_52
5	0	V	female	above_52
5	0	II	female	above_52
5	0	V	female	below_52
5	0	II	female	below_52
5	0	V	female	below_52
0.380561	1	I	female	above_52
5	0	I	male	above_52
5	0	V	female	below_52
5	0	V	male	above_52
5	0	II	male	below_52
5	0	I	female	below_52
1.8152	1	I	male	above_52
5	0	II	male	above_52
5	0	I	female	above_52
5	0	V	female	above_52
5	0	II	female	above_52
5	0	V	male	above_52
5	0	I	male	below_52
5	0	II	male	below_52
5	0	I	female	below_52
5	0	V	male	below_52
5	0	II	male	above_52
5	0	I	male	above_52
5	0	II	female	above_52
5	0	I	female	below_52
5	0	II	male	below_52
1.98768	1	I	female	above_52
2.8501	1	II	female	below_52
5	0	V	female	above_52
5	0	II	female	above_52
5	0	II	male	above_52
5	0	V	female	above_52
5	0	II	female	above_52
5	0	V	female	below_52
5	0	II	male	below_52
5	0	II	male	above_52
5	0	I	female	above_52
5	0	V	female	above_52
5	0	II	female	below_52
5	0	II	female	above_52
1.37988	1	I	male	above_52
5	0	I	male	above_52
2.33539	1	V	female	above_52
5	0	I	female	below_52
5	0	II	male	below_52
5	0	I	male	below_52
5	0	I	female	above_52
4.25736	1	I	female	above_52
5	0	II	female	below_52
5	0	V	female	above_52
0.0766598	1	I	female	below_52
5	0	I	female	above_52
5	0	I	male	below_52
5	0	II	male	below_52
5	0	II	male	below_52
5	0	II	female	above_52
5	0	II	female	above_52
1.18001	1	I	female	below_52
0.0109514	1	I	female	above_52
5	0	II	female	below_52
5	0	II	female	below_52
5	0	II	female	below_52
5	0	V	female	above_52
5	0	V	male	above_52
4.50376	1	I	male	below_52
5	0	I	female	below_52
5	0	I	female	above_52
2.3655	1	I	female	above_52
4.02464	1	V	female	below_52
5	0	II	female	above_52
2.52704	1	I	female	above_52
5	0	I	female	above_52
5	0	V	female	above_52
4.68994	1	II	female	below_52
0.621492	1	I	male	below_52
2.00958	1	I	male	above_52
5	0	V	female	above_52
5	0	V	female	above_52
3.64682	1	II	male	above_52
5	0	II	male	above_52
5	0	II	female	below_52
5	0	I	male	below_52
5	0	I	female	above_52
5	0	II	female	above_52
4.38056	1	V	female	below_52
5	0	II	female	below_52
5	0	I	male	above_52
5	0	II	female	below_52
0.851472	1	V	female	above_52
0.952772	1	V	male	above_52
5	0	I	male	below_52
5	0	II	female	above_52
5	0	V	female	above_52
5	0	I	female	above_52
5	0	I	male	above_52
5	0	II	male	below_52
0.577687	1	V	female	below_52
5	0	I	female	above_52
5	0	II	female	below_52
5	0	V	male	above_52
5	0	II	female	below_52
5	0	II	female	below_52
5	0	V	female	below_52
5	0	II	female	below_52
5	0	V	female	above_52
5	0	II	female	below_52
5	0	II	female	below_52
5	0	II	female	below_52
5	0	II	male	above_52
5	0	II	female	above_52
5	0	V	female	above_52
5	0	V	female	above_52
4.56947	1	I	female	below_52
1.013	1	I	male	above_52
5	0	V	female	below_52
5	0	II	male	above_52
3.14579	1	II	female	below_52
4.36413	1	II	female	above_52
3.09103	1	I	female	above_52
1.77139	1	I	female	above_52
5	0	II	female	above_52
5	0	I	male	below_52
5	0	II	female	below_52
5	0	II	male	below_52
4.82957	1	V	male	above_52
5	0	II	female	above_52
1.74127	1	II	female	above_52
5	0	V	female	below_52
5	0	I	male	above_52
5	0	I	female	below_52
5	0	II	female	below_52
1.46475	1	I	male	above_52
5	0	II	female	below_52
2.72416	1	V	female	above_52
5	0	V	male	above_52
3.95072	1	I	female	above_52
5	0	I	male	above_52
5	0	I	female	above_52
5	0	II	female	below_52
5	0	II	female	below_52
5	0	I	female	above_52
5	0	II	female	above_52
3.49624	1	I	female	above_52
2.81177	1	I	female	above_52
3.89049	1	V	female	above_52
3.69062	1	I	male	above_52
5	0	V	female	below_52
5	0	II	female	above_52
2.89391	1	I	female	above_52
5	0	I	male	above_52
2.48871	1	I	female	below_52
5	0	V	female	below_52
5	0	I	female	below_52
0.616016	1	V	female	above_52
5	0	V	female	below_52
5	0	V	female	above_52
5	0	V	female	above_52
5	0	I	female	below_52
5	0	I	male	below_52
5	0	I	male	above_52
5	0	II	male	below_52
5	0	II	female	below_52
5	0	II	female	above_52
5	0	I	male	above_52
5	0	II	female	below_52
5	0	I	male	above_52
5	0	V	male	below_52
5	0	I	male	above_52
5	0	II	female	above_52
NA	1	II	female	above_52
0.741958	1	I	male	above_52
5	0	I	female	above_52

## Sheet: Figure2c
Subgroup	Risk	value
I	R1	32.19
I	R2	43.9
I	R3	45.45
I	R4	73.3
II	R1	38.35
II	R2	29.26
II	R3	25
II	R4	20
V	R1	29.45
V	R2	26.82
V	R3	29.54
V	R4	6.6

## Sheet: Figure3a
Gene	Subgroups	Coefficient
IGLV2.14	I	-0.770942
IGLV7.43	I	-0.54995
IGKJ4	I	-0.293062
LTF	I	0.280917
IGKV2.24	I	-0.274263
IGHV4.39	I	-0.259768
RP11.20D14.6	I	0.248676
IGHV3.48	I	-0.241655
ALAS2	I	0.232853
CH17.296N19.1	I	0.201169
CTSG	I	0.200189
RP11.678G14.3	I	0.194705
MIR5195	I	-0.193556
NPRL3	I	0.183029
ALAS2	II	-0.123925
NOG	II	0.346749
IGLV6.57	II	0.338287
IGLV2.8	II	0.316898
IGKV4.1	II	0.312449
IGHM	II	0.291365
IGHG2	II	0.268625
IGLV1.40	II	0.210349
CRISP3	II	-0.202552
MT.RNR1	II	0.20225
AC131056.3	II	0.176757
IGHV2.5	II	0.168978
IGKV1.27	II	0.132895
RP1.229K20.9	II	-0.127532
AC091814.2	V	0.193922
SMIM11A	V	0.158883
RNU5E.1	V	-0.113201
NEBL	V	0.0911869
XIST	V	0.0768625
PI3	V	0.0742487
RP11.706O15.5	V	0.0739571
IGHV1.69D	V	0.0693623
C4BPA	V	0.0667322
IFI27	V	-0.049979
TRBV28	V	0.0440399

## Sheet: Figure3b
	FC	name	FC_type
IGKV2.24	-2.36366	IGKV2.24	negative
IGHG2	-2.15352	IGHG2	negative
IGKV4.1	-2.06821	IGKV4.1	negative
IGLV1.40	-1.96621	IGLV1.40	negative
IGLV2.8	-1.95117	IGLV2.8	negative
IGHV2.5	-1.92802	IGHV2.5	negative
IGLV7.43	-1.89682	IGLV7.43	negative
IGLV6.57	-1.86795	IGLV6.57	negative
IGHV3.48	-1.83677	IGHV3.48	negative
IGKV1.27	-1.7955	IGKV1.27	negative
IGLV2.14	-1.57873	IGLV2.14	negative
IGHV4.39	-1.55323	IGHV4.39	negative
IGHM	-1.46764	IGHM	negative
IGKJ4.43	-1.33046	IGKJ4.43	negative
MIR5195	-1.09212	MIR5195	negative
NOG	-0.921144	NOG	negative
MT.RNR1	-0.489158	MT.RNR1	negative
AC131056.3	-0.285579	AC131056.3	negative
RP1.229K20.9	0.381639	RP1.229K20.9	positive
CH17.296N19.1	0.608601	CH17.296N19.1	positive
NPRL3	0.703989	NPRL3	positive
RP11.678G14.3	0.750982	RP11.678G14.3	positive
RP11.20D14.6	1.15535	RP11.20D14.6	positive
CTSG	1.21078	CTSG	positive
CRISP3	1.22857	CRISP3	positive
LTF	1.39599	LTF	positive
ALAS2	1.53341	ALAS2	positive

## Sheet: Figure3c
subgroups	Genes	Expression
I	IGLV2.14	20.4828
V	IGLV2.14	31.5627
II	IGLV2.14	34.6452
V	IGLV2.14	39.0793
I	IGLV2.14	7.50093
II	IGLV2.14	71.3617
II	IGLV2.14	115.895
II	IGLV2.14	34.953
I	IGLV2.14	29.7602
V	IGLV2.14	33.9414
II	IGLV2.14	118.397
II	IGLV2.14	41.6776
II	IGLV2.14	85.9863
II	IGLV2.14	38.9164
V	IGLV2.14	61.0909
V	IGLV2.14	25.772
I	IGLV2.14	23.8045
II	IGLV2.14	23.3409
V	IGLV2.14	16.186
V	IGLV2.14	15.9158
V	IGLV2.14	16.7043
V	IGLV2.14	15.9673
V	IGLV2.14	12.6773
II	IGLV2.14	23.8632
II	IGLV2.14	65.135
V	IGLV2.14	27.6213
II	IGLV2.14	52.8411
II	IGLV2.14	28.8038
V	IGLV2.14	13.291
II	IGLV2.14	47.6534
V	IGLV2.14	63.8708
I	IGLV2.14	28.6442
I	IGLV2.14	6.83504
II	IGLV2.14	55.8029
I	IGLV2.14	26.0145
V	IGLV2.14	55.1577
V	IGLV2.14	39.8509
V	IGLV2.14	38.2318
V	IGLV2.14	10.5536
V	IGLV2.14	24.0484
V	IGLV2.14	49.2136
II	IGLV2.14	34.5903
I	IGLV2.14	24.9724
V	IGLV2.14	14.9665
I	IGLV2.14	35.0714
I	IGLV2.14	10.3846
II	IGLV2.14	89.1941
I	IGLV2.14	10.1194
II	IGLV2.14	65.7756
I	IGLV2.14	12.9075
II	IGLV2.14	57.4189
II	IGLV2.14	47.6332
I	IGLV2.14	9.19782
II	IGLV2.14	49.2538
II	IGLV2.14	33.8916
V	IGLV2.14	17.9234
I	IGLV2.14	22.4788
I	IGLV2.14	25.7808
I	IGLV2.14	2.33065
V	IGLV2.14	19.2431
V	IGLV2.14	57.415
V	IGLV2.14	44.2751
I	IGLV2.14	10.3539
II	IGLV2.14	52.4927
I	IGLV2.14	10.7499
I	IGLV2.14	24.0936
I	IGLV2.14	23.2526
V	IGLV2.14	16.5314
II	IGLV2.14	28.8717
I	IGLV2.14	6.10058
V	IGLV2.14	25.6345
II	IGLV2.14	62.3789
I	IGLV2.14	30.6512
V	IGLV2.14	36.5095
I	IGLV2.14	19.4195
I	IGLV2.14	52.1619
II	IGLV2.14	59.6751
I	IGLV2.14	33.3113
II	IGLV2.14	31.2156
V	IGLV2.14	37.1999
I	IGLV2.14	7.29049
V	IGLV2.14	42.0321
V	IGLV2.14	19.4544
II	IGLV2.14	77.6375
V	IGLV2.14	34.8716
I	IGLV2.14	22.0347
II	IGLV2.14	109.54
I	IGLV2.14	48.5292
I	IGLV2.14	10.9066
I	IGLV2.14	11.6761
II	IGLV2.14	79.7116
II	IGLV2.14	110.441
V	IGLV2.14	24.817
V	IGLV2.14	50.6504
I	IGLV2.14	19.3911
I	IGLV2.14	11.3823
V	IGLV2.14	30.2716
I	IGLV2.14	41.6026
I	IGLV2.14	17.9925
II	IGLV2.14	71.5381
I	IGLV2.14	27.1119
I	IGLV2.14	33.8179
I	IGLV2.14	26.4458
I	IGLV2.14	17.9068
I	IGLV2.14	5.54702
I	IGLV2.14	7.62594
I	IGLV2.14	16.7831
II	IGLV2.14	17.0462
I	IGLV2.14	15.5535
I	IGLV2.14	16.9659
II	IGLV2.14	87.6401
I	IGLV2.14	9.10758
II	IGLV2.14	126.941
I	IGLV2.14	17.6186
II	IGLV2.14	17.3227
V	IGLV2.14	27.6434
II	IGLV2.14	39.2618
II	IGLV2.14	45.1846
II	IGLV2.14	39.9174
I	IGLV2.14	12.9998
V	IGLV2.14	18.7944
I	IGLV2.14	15.3341
II	IGLV2.14	91.8494
II	IGLV2.14	34.455
I	IGLV2.14	41.6479
V	IGLV2.14	18.0414
II	IGLV2.14	39.0089
II	IGLV2.14	24.8498
I	IGLV2.14	7.28727
II	IGLV2.14	29.5047
V	IGLV2.14	31.0441
II	IGLV2.14	42.3448
I	IGLV2.14	21.2277
II	IGLV2.14	32.5563
V	IGLV2.14	19.559
I	IGLV2.14	23.7533
II	IGLV2.14	79.4004
I	IGLV2.14	14.063
II	IGLV2.14	65.0885
V	IGLV2.14	41.847
I	IGLV2.14	21.3768
I	IGLV2.14	31.8514
I	IGLV2.14	14.8762
V	IGLV2.14	34.8493
I	IGLV2.14	4.52295
I	IGLV2.14	22.9333
II	IGLV2.14	60.8958
I	IGLV2.14	12.9041
II	IGLV2.14	58.3219
II	IGLV2.14	61.9617
II	IGLV2.14	42.0593
I	IGLV2.14	34.9568
I	IGLV2.14	7.64589
V	IGLV2.14	25.7053
II	IGLV2.14	57.9221
II	IGLV2.14	71.0818
II	IGLV2.14	24.6676
II	IGLV2.14	64.639
I	IGLV2.14	10.8672
II	IGLV2.14	37.6905
V	IGLV2.14	12.4288
I	IGLV2.14	5.25695
I	IGLV2.14	16.9245
I	IGLV2.14	21.792
I	IGLV2.14	13.0156
II	IGLV2.14	52.8925
I	IGLV2.14	13.7161
V	IGLV2.14	10.2834
I	IGLV2.14	25.2472
II	IGLV2.14	20.7167
I	IGLV2.14	12.7718
I	IGLV2.14	19.1604
II	IGLV2.14	31.8676
II	IGLV2.14	48.2765
V	IGLV2.14	7.87081
V	IGLV2.14	48.4859
II	IGLV2.14	82.1854
I	IGLV2.14	11.7515
I	IGLV2.14	12.1255
II	IGLV2.14	70.7292
I	IGLV2.14	24.0729
II	IGLV2.14	58.6817
V	IGLV2.14	36.7732
I	IGLV2.14	33.9211
II	IGLV2.14	117.376
II	IGLV2.14	23.4124
V	IGLV2.14	48.2662
II	IGLV2.14	32.2163
II	IGLV2.14	156.69
I	IGLV2.14	8.69797
II	IGLV2.14	24.2791
II	IGLV2.14	49.16
V	IGLV2.14	36.8779
II	IGLV2.14	67.8731
V	IGLV2.14	19.7855
V	IGLV2.14	28.4365
I	IGLV2.14	9.5097
II	IGLV2.14	81.2278
V	IGLV2.14	33.3463
II	IGLV2.14	21.4701
II	IGLV2.14	56.2499
II	IGLV2.14	38.5477
V	IGLV2.14	36.6021
I	IGLV2.14	20.9458
V	IGLV2.14	39.2172
I	IGLV2.14	13.923
II	IGLV2.14	21.7562
II	IGLV2.14	47.356
II	IGLV2.14	50.5652
II	IGLV2.14	16.5735
II	IGLV2.14	25.4682
II	IGLV2.14	44.5146
I	IGLV2.14	18.8148
II	IGLV2.14	26.0176
V	IGLV2.14	36.2733
II	IGLV2.14	211.04
I	IGLV2.14	16.7223
I	IGLV2.14	30.362
V	IGLV2.14	15.6268
V	IGLV2.14	50.9981
V	IGLV2.14	323.256
II	IGLV2.14	44.2003
I	IGLV2.14	14.3936
I	IGLV2.14	16.101
II	IGLV2.14	102.415
I	IGLV2.14	6.79652
V	IGLV2.14	31.0668
II	IGLV2.14	81.412
I	IGLV2.14	5.20808
V	IGLV2.14	48.718
V	IGLV2.14	9.77519
I	IGLV2.14	7.80471
V	IGLV2.14	46.7847
I	IGLV2.14	9.52084
V	IGLV2.14	31.4839
V	IGLV2.14	33.2299
V	IGLV2.14	23.9514
I	IGLV2.14	16.0262
I	IGLV2.14	16.8983
I	IGLV2.14	21.4395
I	IGLV2.14	13.7051
I	IGLV2.14	7.16419
I	IGLV2.14	15.1574
II	IGLV2.14	63.6538
V	IGLV2.14	15.3366
II	IGLV2.14	94.2203
II	IGLV2.14	39.2999
I	IGLV2.14	22.5419
I	IGLV2.14	19.865
V	IGLV2.14	21.1214
V	IGLV2.14	61.6049
V	IGLV2.14	32.7285
I	IGLV2.14	8.12897
I	IGLV2.14	20.2118
I	IGLV2.14	12.4628
V	IGLV2.14	22.9196
I	IGLV2.14	21.0894
V	IGLV2.14	38.3895
I	IGLV2.14	43.4414
I	IGLV2.14	12.6029
I	IGLV2.14	6.06193
I	IGLV2.14	13.6916
V	IGLV2.14	54.2109
I	IGLV2.14	15.4812
II	IGLV2.14	56.2461
I	IGLV2.14	16.0591
II	IGLV2.14	54.4395
I	IGLV2.14	3.06175
II	IGLV2.14	19.8225
I	IGLV2.14	12.8715
II	IGLV2.14	157.707
I	IGLV2.14	27.2863
I	IGLV2.14	33.4098
II	IGLV2.14	64.552
II	IGLV2.14	51.4786
V	IGLV2.14	11.4825
II	IGLV2.14	28.9908
I	IGLV2.14	19.2501
I	IGLV2.14	22.1943
II	IGLV2.14	21.4623
I	IGLV2.14	10.4512
II	IGLV2.14	49.7374
I	IGLV2.14	12.1481
II	IGLV2.14	74.8149
II	IGLV2.14	26.3375
V	IGLV2.14	16.0755
I	IGLV2.14	17.4472
I	IGLV2.14	9.29786
II	IGLV2.14	58.8001
II	IGLV2.14	98.1354
V	IGLV2.14	73.5397
V	IGLV2.14	31.2967
II	IGLV2.14	29.2175
V	IGLV2.14	29.2786
I	IGLV2.14	37.6518
I	IGLV2.14	22.9623
II	IGLV2.14	38.4043
II	IGLV2.14	46.3987
II	IGLV2.14	38.9979
V	IGLV2.14	66.5434
I	IGLV2.14	20.597
V	IGLV2.14	47.1275
II	IGLV2.14	48.4607
I	IGLV2.14	38.0893
II	IGLV2.14	31.3112
I	IGLV2.14	15.3738
II	IGLV2.14	11.6622
I	IGLV2.14	15.1713
I	IGLV2.14	13.9036
I	IGLV2.14	8.63714
V	IGLV2.14	28.009
I	IGLV2.14	12.0411
II	IGLV2.14	62.2843
V	IGLV2.14	28.8949
I	IGLV2.14	35.0678
I	IGLV2.14	23.9652
I	IGLV2.14	24.7211
V	IGLV2.14	35.6409
I	IGLV2.14	21.5359
V	IGLV2.14	120.805
II	IGLV2.14	89.9198
I	IGLV2.14	28.9483
II	IGLV2.14	37.9656
V	IGLV2.14	19.8933
V	IGLV2.14	57.3007
V	IGLV2.14	29.3897
V	IGLV2.14	20.9815
V	IGLV2.14	20.7382
V	IGLV2.14	64.3108
I	IGLV2.14	54.3144
I	IGLV7.43	1.98429
V	IGLV7.43	3.77093
II	IGLV7.43	2.13369
V	IGLV7.43	2.7646
I	IGLV7.43	0.9772
II	IGLV7.43	7.6115
II	IGLV7.43	9.65522
II	IGLV7.43	7.33786
I	IGLV7.43	2.16319
V	IGLV7.43	9.06216
II	IGLV7.43	3.69889
II	IGLV7.43	2.19152
II	IGLV7.43	6.59876
II	IGLV7.43	5.09975
V	IGLV7.43	4.28919
V	IGLV7.43	2.39208
I	IGLV7.43	1.12057
II	IGLV7.43	7.43582
V	IGLV7.43	1.24326
V	IGLV7.43	0.584531
V	IGLV7.43	2.71979
V	IGLV7.43	1.91957
V	IGLV7.43	2.53618
II	IGLV7.43	4.64384
II	IGLV7.43	4.95942
V	IGLV7.43	7.52237
II	IGLV7.43	37.6753
II	IGLV7.43	4.81617
V	IGLV7.43	3.99398
II	IGLV7.43	9.46232
V	IGLV7.43	1.0631
I	IGLV7.43	1.91148
I	IGLV7.43	1.75992
II	IGLV7.43	5.3786
I	IGLV7.43	2.07775
V	IGLV7.43	4.30931
V	IGLV7.43	5.25831
V	IGLV7.43	4.31041
V	IGLV7.43	7.35813
V	IGLV7.43	0.924408
V	IGLV7.43	4.48243
II	IGLV7.43	5.8697
I	IGLV7.43	0.921725
V	IGLV7.43	1.78348
I	IGLV7.43	2.14949
I	IGLV7.43	1.28819
II	IGLV7.43	8.35109
I	IGLV7.43	3.76635
II	IGLV7.43	13.4466
I	IGLV7.43	0.771356
II	IGLV7.43	4.00632
II	IGLV7.43	6.92802
I	IGLV7.43	2.93494
II	IGLV7.43	12.2025
II	IGLV7.43	24.3646
V	IGLV7.43	2.35821
I	IGLV7.43	1.03424
I	IGLV7.43	1.47477
I	IGLV7.43	0.814282
V	IGLV7.43	1.62614
V	IGLV7.43	5.74972
V	IGLV7.43	2.66432
I	IGLV7.43	0.172568
II	IGLV7.43	7.8716
I	IGLV7.43	1.4104
I	IGLV7.43	2.59676
I	IGLV7.43	0.138241
V	IGLV7.43	1.69978
II	IGLV7.43	4.24042
I	IGLV7.43	1.74951
V	IGLV7.43	3.67513
II	IGLV7.43	6.35329
I	IGLV7.43	1.53449
V	IGLV7.43	2.89044
I	IGLV7.43	3.66059
I	IGLV7.43	1.98834
II	IGLV7.43	5.67289
I	IGLV7.43	3.01698
II	IGLV7.43	8.63825
V	IGLV7.43	6.64288
I	IGLV7.43	1.43231
V	IGLV7.43	6.01665
V	IGLV7.43	2.83581
II	IGLV7.43	1.49677
V	IGLV7.43	2.98545
I	IGLV7.43	2.87681
II	IGLV7.43	7.62913
I	IGLV7.43	1.25111
I	IGLV7.43	1.91807
I	IGLV7.43	1.21924
II	IGLV7.43	8.06844
II	IGLV7.43	17.7598
V	IGLV7.43	3.39288
V	IGLV7.43	2.74727
I	IGLV7.43	1.68417
I	IGLV7.43	0.422409
V	IGLV7.43	3.70827
I	IGLV7.43	3.58586
I	IGLV7.43	1.53397
II	IGLV7.43	4.35057
I	IGLV7.43	1.26768
I	IGLV7.43	1.96566
I	IGLV7.43	0.374932
I	IGLV7.43	2.68653
I	IGLV7.43	0
I	IGLV7.43	1.74543
I	IGLV7.43	0.9034
II	IGLV7.43	4.62733
I	IGLV7.43	0.622098
I	IGLV7.43	2.92881
II	IGLV7.43	5.68438
I	IGLV7.43	1.94381
II	IGLV7.43	11.1992
I	IGLV7.43	0.881711
II	IGLV7.43	3.70893
V	IGLV7.43	2.15887
II	IGLV7.43	2.68006
II	IGLV7.43	4.97707
II	IGLV7.43	0.847042
I	IGLV7.43	1.6574
V	IGLV7.43	1.60846
I	IGLV7.43	4.3499
II	IGLV7.43	7.83162
II	IGLV7.43	8.05124
I	IGLV7.43	3.32043
V	IGLV7.43	3.20512
II	IGLV7.43	6.2343
II	IGLV7.43	5.39042
I	IGLV7.43	2.92469
II	IGLV7.43	4.30387
V	IGLV7.43	2.19195
II	IGLV7.43	5.25876
I	IGLV7.43	1.96512
II	IGLV7.43	4.80853
V	IGLV7.43	2.73834
I	IGLV7.43	2.45868
II	IGLV7.43	6.36774
I	IGLV7.43	1.88255
II	IGLV7.43	3.89734
V	IGLV7.43	5.6441
I	IGLV7.43	3.1292
I	IGLV7.43	1.54098
I	IGLV7.43	2.92482
V	IGLV7.43	5.65509
I	IGLV7.43	0.406594
I	IGLV7.43	1.77783
II	IGLV7.43	5.36215
I	IGLV7.43	1.46871
II	IGLV7.43	8.63463
II	IGLV7.43	3.88863
II	IGLV7.43	12.4977
I	IGLV7.43	1.39491
I	IGLV7.43	1.2564
V	IGLV7.43	1.31629
II	IGLV7.43	6.75874
II	IGLV7.43	6.52518
II	IGLV7.43	5.21978
II	IGLV7.43	2.92583
I	IGLV7.43	1.99597
II	IGLV7.43	8.79498
V	IGLV7.43	5.06095
I	IGLV7.43	0.754911
I	IGLV7.43	0.529501
I	IGLV7.43	2.7465
I	IGLV7.43	2.11172
II	IGLV7.43	10.5426
I	IGLV7.43	0.706365
V	IGLV7.43	4.08482
I	IGLV7.43	0.509345
II	IGLV7.43	5.29172
I	IGLV7.43	2.56517
I	IGLV7.43	1.7678
II	IGLV7.43	6.64871
II	IGLV7.43	9.92571
V	IGLV7.43	2.19098
V	IGLV7.43	3.49767
II	IGLV7.43	5.1786
I	IGLV7.43	1.54704
I	IGLV7.43	0.800449
II	IGLV7.43	8.70679
I	IGLV7.43	1.21657
II	IGLV7.43	8.07861
V	IGLV7.43	3.7585
I	IGLV7.43	3.90931
II	IGLV7.43	10.2241
II	IGLV7.43	3.1874
V	IGLV7.43	5.05635
II	IGLV7.43	7.3848
II	IGLV7.43	21.844
I	IGLV7.43	1.65985
II	IGLV7.43	1.97361
II	IGLV7.43	8.43903
V	IGLV7.43	5.55545
II	IGLV7.43	21.9208
V	IGLV7.43	3.9568
V	IGLV7.43	2.02765
I	IGLV7.43	2.38697
II	IGLV7.43	8.00816
V	IGLV7.43	4.14109
II	IGLV7.43	2.72107
II	IGLV7.43	7.27411
II	IGLV7.43	3.24998
V	IGLV7.43	3.87753
I	IGLV7.43	0.533681
V	IGLV7.43	3.76588
I	IGLV7.43	1.21261
II	IGLV7.43	7.51581
II	IGLV7.43	13.0392
II	IGLV7.43	5.91871
II	IGLV7.43	5.03364
II	IGLV7.43	4.05968
II	IGLV7.43	5.73558
I	IGLV7.43	2.05022
II	IGLV7.43	2.87103
V	IGLV7.43	1.61705
II	IGLV7.43	1.23102
I	IGLV7.43	2.25667
I	IGLV7.43	1.93211
V	IGLV7.43	1.46911
V	IGLV7.43	6.26128
V	IGLV7.43	2.14172
II	IGLV7.43	7.66409
I	IGLV7.43	0.822202
I	IGLV7.43	1.07847
II	IGLV7.43	7.64198
I	IGLV7.43	0.788558
V	IGLV7.43	4.93068
II	IGLV7.43	9.83336
I	IGLV7.43	0.160677
V	IGLV7.43	7.58702
V	IGLV7.43	1.29963
I	IGLV7.43	3.17494
V	IGLV7.43	3.5878
I	IGLV7.43	2.27345
V	IGLV7.43	2.27057
V	IGLV7.43	2.9172
V	IGLV7.43	1.42382
I	IGLV7.43	1.1645
I	IGLV7.43	20.8631
I	IGLV7.43	1.59828
I	IGLV7.43	0.704165
I	IGLV7.43	1.49147
I	IGLV7.43	2.2488
II	IGLV7.43	12.2978
V	IGLV7.43	2.04158
II	IGLV7.43	11.4231
II	IGLV7.43	2.96785
I	IGLV7.43	1.82713
I	IGLV7.43	4.82182
V	IGLV7.43	4.50964
V	IGLV7.43	7.51178
V	IGLV7.43	0.98544
I	IGLV7.43	1.21577
I	IGLV7.43	1.5946
I	IGLV7.43	1.76777
V	IGLV7.43	1.71558
I	IGLV7.43	1.56186
V	IGLV7.43	2.51963
I	IGLV7.43	2.38583
I	IGLV7.43	2.29151
I	IGLV7.43	1.78079
I	IGLV7.43	1.17026
V	IGLV7.43	1.84907
I	IGLV7.43	2.914
II	IGLV7.43	16.3181
I	IGLV7.43	0.312444
II	IGLV7.43	15.1186
I	IGLV7.43	0.691162
II	IGLV7.43	2.58108
I	IGLV7.43	2.92936
II	IGLV7.43	6.40349
I	IGLV7.43	0
I	IGLV7.43	2.96186
II	IGLV7.43	6.5321
II	IGLV7.43	2.90216
V	IGLV7.43	2.97564
II	IGLV7.43	2.49072
I	IGLV7.43	4.82611
I	IGLV7.43	0.998313
II	IGLV7.43	4.6768
I	IGLV7.43	2.08819
II	IGLV7.43	5.80448
I	IGLV7.43	0.818286
II	IGLV7.43	9.11633
II	IGLV7.43	6.4627
V	IGLV7.43	3.89592
I	IGLV7.43	2.69855
I	IGLV7.43	1.38172
II	IGLV7.43	3.47717
II	IGLV7.43	24.9315
V	IGLV7.43	2.59601
V	IGLV7.43	1.67712
II	IGLV7.43	4.14776
V	IGLV7.43	3.22432
I	IGLV7.43	3.43255
I	IGLV7.43	3.80599
II	IGLV7.43	5.89771
II	IGLV7.43	6.48332
II	IGLV7.43	2.66759
V	IGLV7.43	0.91021
I	IGLV7.43	2.56142
V	IGLV7.43	3.42423
II	IGLV7.43	1.66222
I	IGLV7.43	1.39256
II	IGLV7.43	10.3074
I	IGLV7.43	2.6583
II	IGLV7.43	5.78389
I	IGLV7.43	2.86148
I	IGLV7.43	0.264589
I	IGLV7.43	0.699652
V	IGLV7.43	25.746
I	IGLV7.43	1.95822
II	IGLV7.43	2.19751
V	IGLV7.43	3.16498
I	IGLV7.43	2.23158
I	IGLV7.43	1.02541
I	IGLV7.43	1.96172
V	IGLV7.43	9.03527
I	IGLV7.43	1.7971
V	IGLV7.43	2.84561
II	IGLV7.43	4.46561
I	IGLV7.43	2.2753
II	IGLV7.43	4.80464
V	IGLV7.43	3.35405
V	IGLV7.43	2.39179
V	IGLV7.43	3.56878
V	IGLV7.43	1.25358
V	IGLV7.43	6.36574
V	IGLV7.43	2.79886
I	IGLV7.43	2.33063
I	IGKJ4	5.83277
V	IGKJ4	38.1994
II	IGKJ4	35.0093
V	IGKJ4	44.9389
I	IGKJ4	11.7884
II	IGKJ4	47.8107
II	IGKJ4	34.3394
II	IGKJ4	34.5358
I	IGKJ4	19.4117
V	IGKJ4	27.6827
II	IGKJ4	125.511
II	IGKJ4	47.5011
II	IGKJ4	85.4877
II	IGKJ4	60.9115
V	IGKJ4	27.3207
V	IGKJ4	55.8225
I	IGKJ4	19.8341
II	IGKJ4	70.1842
V	IGKJ4	28.5043
V	IGKJ4	36.1299
V	IGKJ4	33.7115
V	IGKJ4	23.6948
V	IGKJ4	21.287
II	IGKJ4	24.5466
II	IGKJ4	82.7651
V	IGKJ4	27.6795
II	IGKJ4	86.3934
II	IGKJ4	44.1103
V	IGKJ4	72.1916
II	IGKJ4	68.7576
V	IGKJ4	77.9774
I	IGKJ4	34.1213
I	IGKJ4	10.3628
II	IGKJ4	56.5305
I	IGKJ4	15.3137
V	IGKJ4	48.8517
V	IGKJ4	40.4838
V	IGKJ4	30.1855
V	IGKJ4	8.97851
V	IGKJ4	17.7452
V	IGKJ4	33.8644
II	IGKJ4	66.5519
I	IGKJ4	31.6303
V	IGKJ4	65.5482
I	IGKJ4	26.7674
I	IGKJ4	13.9229
II	IGKJ4	38.3466
I	IGKJ4	11.7738
II	IGKJ4	46.231
I	IGKJ4	7.79221
II	IGKJ4	26.049
II	IGKJ4	52.3984
I	IGKJ4	18.1419
II	IGKJ4	44.0076
II	IGKJ4	70.6054
V	IGKJ4	50.2282
I	IGKJ4	23.9362
I	IGKJ4	27.2556
I	IGKJ4	13.4288
V	IGKJ4	25.2502
V	IGKJ4	28.1779
V	IGKJ4	41.336
I	IGKJ4	10.0594
II	IGKJ4	26.6717
I	IGKJ4	32.7915
I	IGKJ4	24.5933
I	IGKJ4	113.562
V	IGKJ4	49.3436
II	IGKJ4	26.204
I	IGKJ4	20.2766
V	IGKJ4	45.9938
II	IGKJ4	54.9028
I	IGKJ4	13.7985
V	IGKJ4	41.5003
I	IGKJ4	37.1388
I	IGKJ4	17.1963
II	IGKJ4	59.398
I	IGKJ4	45.359
II	IGKJ4	50.5112
V	IGKJ4	19.6397
I	IGKJ4	18.9588
V	IGKJ4	27.9314
V	IGKJ4	21.0604
II	IGKJ4	29.7475
V	IGKJ4	49.0966
I	IGKJ4	22.5244
II	IGKJ4	51.5203
I	IGKJ4	6.53993
I	IGKJ4	8.58462
I	IGKJ4	22.246
II	IGKJ4	113.946
II	IGKJ4	143.803
V	IGKJ4	39.4379
V	IGKJ4	42.8407
I	IGKJ4	6.9536
I	IGKJ4	32.2721
V	IGKJ4	67.4452
I	IGKJ4	41.8769
I	IGKJ4	34.5268
II	IGKJ4	9.49433
I	IGKJ4	15.3661
I	IGKJ4	25.5395
I	IGKJ4	43.2723
I	IGKJ4	19.0381
I	IGKJ4	2.29077
I	IGKJ4	24.673
I	IGKJ4	17.1684
II	IGKJ4	49.9843
I	IGKJ4	12.9989
I	IGKJ4	44.4747
II	IGKJ4	111.276
I	IGKJ4	14.385
II	IGKJ4	80.86
I	IGKJ4	12.1575
II	IGKJ4	40.9607
V	IGKJ4	32.1337
II	IGKJ4	88.0345
II	IGKJ4	54.9702
II	IGKJ4	214.239
I	IGKJ4	19.9688
V	IGKJ4	14.5363
I	IGKJ4	12.5738
II	IGKJ4	44.1712
II	IGKJ4	37.6817
I	IGKJ4	28.9861
V	IGKJ4	36.9603
II	IGKJ4	51.9844
II	IGKJ4	61.4853
I	IGKJ4	13.4374
II	IGKJ4	44.4798
V	IGKJ4	31.0747
II	IGKJ4	37.3588
I	IGKJ4	12.3196
II	IGKJ4	25.1626
V	IGKJ4	26.2208
I	IGKJ4	25.5804
II	IGKJ4	56.8988
I	IGKJ4	47.5126
II	IGKJ4	50.1414
V	IGKJ4	30.91
I	IGKJ4	13.8235
I	IGKJ4	8.72424
I	IGKJ4	27.7921
V	IGKJ4	28.1846
I	IGKJ4	8.35102
I	IGKJ4	19.7636
II	IGKJ4	59.1375
I	IGKJ4	9.08414
II	IGKJ4	39.1129
II	IGKJ4	38.2394
II	IGKJ4	266.52
I	IGKJ4	7.31406
I	IGKJ4	15.4904
V	IGKJ4	26.7885
II	IGKJ4	50.3409
II	IGKJ4	46.5147
II	IGKJ4	51.5861
II	IGKJ4	30.6065
I	IGKJ4	11.16
II	IGKJ4	45.1036
V	IGKJ4	39.0443
I	IGKJ4	15.7017
I	IGKJ4	17.3327
I	IGKJ4	23.1775
I	IGKJ4	26.1865
II	IGKJ4	65.8049
I	IGKJ4	37.4353
V	IGKJ4	79.2366
I	IGKJ4	9.52054
II	IGKJ4	22.8034
I	IGKJ4	32.6879
I	IGKJ4	63.3367
II	IGKJ4	56.6602
II	IGKJ4	44.4383
V	IGKJ4	19.5682
V	IGKJ4	31.2665
II	IGKJ4	49.3983
I	IGKJ4	22.4974
I	IGKJ4	10.3004
II	IGKJ4	34.0766
I	IGKJ4	18.933
II	IGKJ4	32.1196
V	IGKJ4	34.8047
I	IGKJ4	12.1359
II	IGKJ4	63.9628
II	IGKJ4	55.392
V	IGKJ4	41.0691
II	IGKJ4	55.6179
II	IGKJ4	83.404
I	IGKJ4	10.6205
II	IGKJ4	44.3415
II	IGKJ4	17.7739
V	IGKJ4	35.1786
II	IGKJ4	58.2258
V	IGKJ4	15.3868
V	IGKJ4	15.2111
I	IGKJ4	26.7254
II	IGKJ4	60.4811
V	IGKJ4	33.0886
II	IGKJ4	59.7068
II	IGKJ4	38.1696
II	IGKJ4	32.0121
V	IGKJ4	16.1964
I	IGKJ4	20.6099
V	IGKJ4	23.6521
I	IGKJ4	0
II	IGKJ4	50.8854
II	IGKJ4	70.7366
II	IGKJ4	30.7078
II	IGKJ4	33.722
II	IGKJ4	46.8478
II	IGKJ4	46.9373
I	IGKJ4	51.3678
II	IGKJ4	43.3278
V	IGKJ4	24.1155
II	IGKJ4	46.0982
I	IGKJ4	6.22049
I	IGKJ4	11.9679
V	IGKJ4	43.3374
V	IGKJ4	25.7726
V	IGKJ4	95.6147
II	IGKJ4	54.3351
I	IGKJ4	20.3506
I	IGKJ4	89.9007
II	IGKJ4	86.8478
I	IGKJ4	32.4002
V	IGKJ4	16.9295
II	IGKJ4	98.3806
I	IGKJ4	8.33513
V	IGKJ4	22.4794
V	IGKJ4	18.5482
I	IGKJ4	10.853
V	IGKJ4	16.0767
I	IGKJ4	18.6208
V	IGKJ4	48.1975
V	IGKJ4	26.1167
V	IGKJ4	19.1935
I	IGKJ4	13.6727
I	IGKJ4	33.1751
I	IGKJ4	11.644
I	IGKJ4	21.857
I	IGKJ4	21.1013
I	IGKJ4	17.8604
II	IGKJ4	50.5268
V	IGKJ4	40.1426
II	IGKJ4	77.0461
II	IGKJ4	52.7986
I	IGKJ4	27.1058
I	IGKJ4	21.2292
V	IGKJ4	25.9359
V	IGKJ4	80.8888
V	IGKJ4	40.9994
I	IGKJ4	30.8426
I	IGKJ4	16.8459
I	IGKJ4	30.9026
V	IGKJ4	69.3506
I	IGKJ4	109.519
V	IGKJ4	45.2936
I	IGKJ4	20.3254
I	IGKJ4	16.3308
I	IGKJ4	18.5075
I	IGKJ4	16.9804
V	IGKJ4	23.4875
I	IGKJ4	30.6572
II	IGKJ4	57.6021
I	IGKJ4	29.9442
II	IGKJ4	42.2181
I	IGKJ4	8.05022
II	IGKJ4	44.5093
I	IGKJ4	23.9264
II	IGKJ4	104.765
I	IGKJ4	3.58819
I	IGKJ4	26.4215
II	IGKJ4	32.8516
II	IGKJ4	35.0064
V	IGKJ4	27.4082
II	IGKJ4	49.1059
I	IGKJ4	23.0334
I	IGKJ4	13.8384
II	IGKJ4	58.5231
I	IGKJ4	17.4364
II	IGKJ4	12.5698
I	IGKJ4	21.5648
II	IGKJ4	56.8279
II	IGKJ4	111.567
V	IGKJ4	59.4129
I	IGKJ4	11.8611
I	IGKJ4	33.32
II	IGKJ4	52.659
II	IGKJ4	100.804
V	IGKJ4	16.69
V	IGKJ4	17.0746
II	IGKJ4	45.5968
V	IGKJ4	32.4131
I	IGKJ4	44.3288
I	IGKJ4	13.7598
II	IGKJ4	45.1978
II	IGKJ4	38.2726
II	IGKJ4	48.3211
V	IGKJ4	30.1084
I	IGKJ4	33.1541
V	IGKJ4	30.2301
II	IGKJ4	35.233
I	IGKJ4	28.6664
II	IGKJ4	52.9892
I	IGKJ4	20.3761
II	IGKJ4	29.579
I	IGKJ4	47.7948
I	IGKJ4	16.1588
I	IGKJ4	8.38081
V	IGKJ4	29.6997
I	IGKJ4	14.5472
II	IGKJ4	131.102
V	IGKJ4	78.8627
I	IGKJ4	43.0782
I	IGKJ4	13.3194
I	IGKJ4	53.1874
V	IGKJ4	53.9382
I	IGKJ4	29.2025
V	IGKJ4	60.7295
II	IGKJ4	110.436
I	IGKJ4	12.9517
II	IGKJ4	72.8449
V	IGKJ4	47.0391
V	IGKJ4	62.7675
V	IGKJ4	68.4677
V	IGKJ4	48.0925
V	IGKJ4	39.9537
V	IGKJ4	36.6101
I	IGKJ4	25.1
I	IGKV2.24	1.49478
V	IGKV2.24	4.29426
II	IGKV2.24	4.90928
V	IGKV2.24	2.49851
I	IGKV2.24	1.61315
II	IGKV2.24	4.95536
II	IGKV2.24	13.195
II	IGKV2.24	9.30071
I	IGKV2.24	2.14303
V	IGKV2.24	4.03613
II	IGKV2.24	110.343
II	IGKV2.24	3.10148
II	IGKV2.24	15.7675
II	IGKV2.24	3.56109
V	IGKV2.24	1.2672
V	IGKV2.24	67.0109
I	IGKV2.24	3.31992
II	IGKV2.24	5.27931
V	IGKV2.24	3.75871
V	IGKV2.24	2.28887
V	IGKV2.24	16.8362
V	IGKV2.24	7.72114
V	IGKV2.24	2.30257
II	IGKV2.24	4.29158
II	IGKV2.24	10.0743
V	IGKV2.24	14.4016
II	IGKV2.24	25.7681
II	IGKV2.24	7.36554
V	IGKV2.24	3.36794
II	IGKV2.24	5.7275
V	IGKV2.24	40.9775
I	IGKV2.24	3.77295
I	IGKV2.24	2.27391
II	IGKV2.24	11.8481
I	IGKV2.24	2.47599
V	IGKV2.24	4.42801
V	IGKV2.24	7.659
V	IGKV2.24	9.7047
V	IGKV2.24	3.35057
V	IGKV2.24	1.50981
V	IGKV2.24	3.49725
II	IGKV2.24	9.73563
I	IGKV2.24	3.40834
V	IGKV2.24	4.84903
I	IGKV2.24	3.74146
I	IGKV2.24	1.71323
II	IGKV2.24	9.35157
I	IGKV2.24	0.894729
II	IGKV2.24	10.792
I	IGKV2.24	0.711463
II	IGKV2.24	16.6975
II	IGKV2.24	5.64616
I	IGKV2.24	2.95525
II	IGKV2.24	6.07515
II	IGKV2.24	8.52642
V	IGKV2.24	6.35496
I	IGKV2.24	2.2115
I	IGKV2.24	3.97726
I	IGKV2.24	1.11759
V	IGKV2.24	4.27127
V	IGKV2.24	5.10024
V	IGKV2.24	5.02354
I	IGKV2.24	1.15267
II	IGKV2.24	8.2031
I	IGKV2.24	1.65403
I	IGKV2.24	2.59906
I	IGKV2.24	1.32635
V	IGKV2.24	8.72395
II	IGKV2.24	9.37033
I	IGKV2.24	2.27407
V	IGKV2.24	4.87322
II	IGKV2.24	9.07745
I	IGKV2.24	55.04
V	IGKV2.24	7.18187
I	IGKV2.24	2.51354
I	IGKV2.24	3.09581
II	IGKV2.24	5.7668
I	IGKV2.24	3.77644
II	IGKV2.24	9.36735
V	IGKV2.24	8.69238
I	IGKV2.24	1.60395
V	IGKV2.24	4.59635
V	IGKV2.24	6.38443
II	IGKV2.24	19.8728
V	IGKV2.24	5.45677
I	IGKV2.24	2.2338
II	IGKV2.24	12.4434
I	IGKV2.24	0.439618
I	IGKV2.24	2.13571
I	IGKV2.24	1.84337
II	IGKV2.24	10.7605
II	IGKV2.24	187.276
V	IGKV2.24	5.2763
V	IGKV2.24	2.43875
I	IGKV2.24	1.79213
I	IGKV2.24	2.33784
V	IGKV2.24	6.61206
I	IGKV2.24	4.18466
I	IGKV2.24	1.81486
II	IGKV2.24	7.18808
I	IGKV2.24	3.78519
I	IGKV2.24	2.60733
I	IGKV2.24	3.67564
I	IGKV2.24	1.93705
I	IGKV2.24	0.17075
I	IGKV2.24	1.66263
I	IGKV2.24	2.15727
II	IGKV2.24	4.97326
I	IGKV2.24	2.21871
I	IGKV2.24	5.05888
II	IGKV2.24	9.3823
I	IGKV2.24	2.55471
II	IGKV2.24	13.3828
I	IGKV2.24	1.0323
II	IGKV2.24	8.18928
V	IGKV2.24	6.52701
II	IGKV2.24	15.0768
II	IGKV2.24	8.53678
II	IGKV2.24	229
I	IGKV2.24	2.49986
V	IGKV2.24	6.02944
I	IGKV2.24	2.88782
II	IGKV2.24	18.1508
II	IGKV2.24	9.19865
I	IGKV2.24	2.68351
V	IGKV2.24	7.10934
II	IGKV2.24	3.95531
II	IGKV2.24	3.39238
I	IGKV2.24	1.43999
II	IGKV2.24	6.40038
V	IGKV2.24	7.09088
II	IGKV2.24	6.57757
I	IGKV2.24	2.53563
II	IGKV2.24	7.98375
V	IGKV2.24	3.01598
I	IGKV2.24	5.01133
II	IGKV2.24	14.6792
I	IGKV2.24	2.8398
II	IGKV2.24	15.0872
V	IGKV2.24	4.46613
I	IGKV2.24	4.49821
I	IGKV2.24	2.64746
I	IGKV2.24	2.76555
V	IGKV2.24	3.97955
I	IGKV2.24	2.28659
I	IGKV2.24	2.92234
II	IGKV2.24	7.23961
I	IGKV2.24	1.13676
II	IGKV2.24	3.76408
II	IGKV2.24	2.97683
II	IGKV2.24	96.4472
I	IGKV2.24	2.72269
I	IGKV2.24	1.90188
V	IGKV2.24	2.8348
II	IGKV2.24	21.6824
II	IGKV2.24	8.67002
II	IGKV2.24	16.0687
II	IGKV2.24	8.47114
I	IGKV2.24	3.47071
II	IGKV2.24	10.8123
V	IGKV2.24	4.80061
I	IGKV2.24	1.61933
I	IGKV2.24	1.5866
I	IGKV2.24	3.71744
I	IGKV2.24	2.51019
II	IGKV2.24	8.52251
I	IGKV2.24	2.77798
V	IGKV2.24	4.70619
I	IGKV2.24	3.49097
II	IGKV2.24	5.05254
I	IGKV2.24	2.17152
I	IGKV2.24	1.84293
II	IGKV2.24	3.84749
II	IGKV2.24	9.30681
V	IGKV2.24	1.78112
V	IGKV2.24	5.64743
II	IGKV2.24	9.61606
I	IGKV2.24	1.62948
I	IGKV2.24	0.156177
II	IGKV2.24	10.6315
I	IGKV2.24	0.88307
II	IGKV2.24	7.99491
V	IGKV2.24	5.6849
I	IGKV2.24	2.34169
II	IGKV2.24	17.6523
II	IGKV2.24	7.41565
V	IGKV2.24	5.0347
II	IGKV2.24	8.00184
II	IGKV2.24	12.9714
I	IGKV2.24	1.66384
II	IGKV2.24	4.49485
II	IGKV2.24	8.04046
V	IGKV2.24	6.28831
II	IGKV2.24	12.5006
V	IGKV2.24	4.662
V	IGKV2.24	5.48222
I	IGKV2.24	2.67821
II	IGKV2.24	7.70033
V	IGKV2.24	3.048
II	IGKV2.24	6.72687
II	IGKV2.24	10.2754
II	IGKV2.24	10.2166
V	IGKV2.24	4.01841
I	IGKV2.24	1.02982
V	IGKV2.24	4.26737
I	IGKV2.24	0
II	IGKV2.24	7.86512
II	IGKV2.24	70.4678
II	IGKV2.24	5.01481
II	IGKV2.24	5.28354
II	IGKV2.24	4.97351
II	IGKV2.24	20.1331
I	IGKV2.24	3.25099
II	IGKV2.24	7.59366
V	IGKV2.24	2.78713
II	IGKV2.24	5.58054
I	IGKV2.24	4.45718
I	IGKV2.24	2.68347
V	IGKV2.24	7.50727
V	IGKV2.24	5.76502
V	IGKV2.24	12.3786
II	IGKV2.24	10.5709
I	IGKV2.24	3.092
I	IGKV2.24	1.56237
II	IGKV2.24	6.89423
I	IGKV2.24	1.53134
V	IGKV2.24	2.82574
II	IGKV2.24	14.8814
I	IGKV2.24	0.365467
V	IGKV2.24	2.28698
V	IGKV2.24	3.80147
I	IGKV2.24	2.89632
V	IGKV2.24	2.33101
I	IGKV2.24	1.86351
V	IGKV2.24	5.08533
V	IGKV2.24	5.93173
V	IGKV2.24	1.35156
I	IGKV2.24	2.20083
I	IGKV2.24	1.46409
I	IGKV2.24	1.60955
I	IGKV2.24	0.91687
I	IGKV2.24	0.65626
I	IGKV2.24	3.38773
II	IGKV2.24	17.2629
V	IGKV2.24	3.12451
II	IGKV2.24	8.15381
II	IGKV2.24	16.3851
I	IGKV2.24	2.77173
I	IGKV2.24	2.31489
V	IGKV2.24	3.22086
V	IGKV2.24	3.73485
V	IGKV2.24	2.81042
I	IGKV2.24	2.16401
I	IGKV2.24	3.6372
I	IGKV2.24	2.91884
V	IGKV2.24	9.14503
I	IGKV2.24	2.01947
V	IGKV2.24	4.43315
I	IGKV2.24	1.46489
I	IGKV2.24	1.28901
I	IGKV2.24	4.81438
I	IGKV2.24	2.06592
V	IGKV2.24	3.90349
I	IGKV2.24	3.70723
II	IGKV2.24	7.45377
I	IGKV2.24	1.6274
II	IGKV2.24	57.7598
I	IGKV2.24	2.05063
II	IGKV2.24	7.74004
I	IGKV2.24	2.78213
II	IGKV2.24	8.50101
I	IGKV2.24	0.240264
I	IGKV2.24	13.8008
II	IGKV2.24	9.01756
II	IGKV2.24	4.45044
V	IGKV2.24	8.23415
II	IGKV2.24	8.29067
I	IGKV2.24	12.2881
I	IGKV2.24	2.46818
II	IGKV2.24	17.6105
I	IGKV2.24	2.36122
II	IGKV2.24	4.48862
I	IGKV2.24	1.16397
II	IGKV2.24	8.36521
II	IGKV2.24	4.15161
V	IGKV2.24	4.00889
I	IGKV2.24	3.09539
I	IGKV2.24	3.73062
II	IGKV2.24	6.78644
II	IGKV2.24	10.614
V	IGKV2.24	6.77262
V	IGKV2.24	4.40263
II	IGKV2.24	5.96442
V	IGKV2.24	3.4427
I	IGKV2.24	2.71097
I	IGKV2.24	2.82744
II	IGKV2.24	7.48534
II	IGKV2.24	7.69538
II	IGKV2.24	6.60511
V	IGKV2.24	10.0699
I	IGKV2.24	7.84843
V	IGKV2.24	3.95217
II	IGKV2.24	13.7376
I	IGKV2.24	1.97204
II	IGKV2.24	9.7239
I	IGKV2.24	4.56338
II	IGKV2.24	3.6179
I	IGKV2.24	1.85682
I	IGKV2.24	1.05835
I	IGKV2.24	0.604707
V	IGKV2.24	5.34813
I	IGKV2.24	1.6561
II	IGKV2.24	3.99256
V	IGKV2.24	2.35359
I	IGKV2.24	3.46038
I	IGKV2.24	5.65487
I	IGKV2.24	3.37698
V	IGKV2.24	5.87494
I	IGKV2.24	3.15254
V	IGKV2.24	6.57163
II	IGKV2.24	6.01155
I	IGKV2.24	2.21542
II	IGKV2.24	6.71389
V	IGKV2.24	5.08341
V	IGKV2.24	3.55898
V	IGKV2.24	3.0694
V	IGKV2.24	6.93642
V	IGKV2.24	4.11275
V	IGKV2.24	8.24691
I	IGKV2.24	2.44721
I	IGHV4.39	6.33575
V	IGHV4.39	6.07829
II	IGHV4.39	6.25635
V	IGHV4.39	2.74472
I	IGHV4.39	1.93202
II	IGHV4.39	17.9049
II	IGHV4.39	38.0965
II	IGHV4.39	10.1621
I	IGHV4.39	6.02936
V	IGHV4.39	6.43739
II	IGHV4.39	24.5708
II	IGHV4.39	8.81596
II	IGHV4.39	25.0553
II	IGHV4.39	9.15922
V	IGHV4.39	16.6068
V	IGHV4.39	6.94414
I	IGHV4.39	4.00204
II	IGHV4.39	13.5309
V	IGHV4.39	9.30461
V	IGHV4.39	9.31972
V	IGHV4.39	7.15725
V	IGHV4.39	7.60518
V	IGHV4.39	7.67736
II	IGHV4.39	6.91608
II	IGHV4.39	27.8556
V	IGHV4.39	6.88579
II	IGHV4.39	74.3404
II	IGHV4.39	0.29295
V	IGHV4.39	5.08708
II	IGHV4.39	18.1672
V	IGHV4.39	4.09057
I	IGHV4.39	4.56013
I	IGHV4.39	1.53529
II	IGHV4.39	19.618
I	IGHV4.39	1.17154
V	IGHV4.39	13.4465
V	IGHV4.39	2.98616
V	IGHV4.39	4.4249
V	IGHV4.39	6.88551
V	IGHV4.39	3.60004
V	IGHV4.39	2.48282
II	IGHV4.39	10.7677
I	IGHV4.39	3.87983
V	IGHV4.39	9.47845
I	IGHV4.39	8.28824
I	IGHV4.39	2.70092
II	IGHV4.39	10.7879
I	IGHV4.39	8.28624
II	IGHV4.39	29.1811
I	IGHV4.39	3.95657
II	IGHV4.39	11.0433
II	IGHV4.39	25.0827
I	IGHV4.39	11.6769
II	IGHV4.39	11.2002
II	IGHV4.39	6.38019
V	IGHV4.39	12.2086
I	IGHV4.39	3.00062
I	IGHV4.39	4.45788
I	IGHV4.39	1.54395
V	IGHV4.39	9.27623
V	IGHV4.39	21.3385
V	IGHV4.39	6.1473
I	IGHV4.39	4.1482
II	IGHV4.39	7.62611
I	IGHV4.39	4.05538
I	IGHV4.39	10.0722
I	IGHV4.39	0.949187
V	IGHV4.39	3.66321
II	IGHV4.39	11.3034
I	IGHV4.39	5.54353
V	IGHV4.39	8.84262
II	IGHV4.39	15.6472
I	IGHV4.39	2.13153
V	IGHV4.39	4.72336
I	IGHV4.39	6.11816
I	IGHV4.39	10.1954
II	IGHV4.39	10.2208
I	IGHV4.39	14.6593
II	IGHV4.39	6.63775
V	IGHV4.39	7.6184
I	IGHV4.39	2.63056
V	IGHV4.39	11.871
V	IGHV4.39	8.75213
II	IGHV4.39	12.5451
V	IGHV4.39	6.7909
I	IGHV4.39	5.79299
II	IGHV4.39	14.2934
I	IGHV4.39	3.86694
I	IGHV4.39	1.24576
I	IGHV4.39	10.6806
II	IGHV4.39	31.5596
II	IGHV4.39	108.531
V	IGHV4.39	10.587
V	IGHV4.39	3.64553
I	IGHV4.39	2.73551
I	IGHV4.39	2.36097
V	IGHV4.39	7.39469
I	IGHV4.39	12.2416
I	IGHV4.39	12.225
II	IGHV4.39	23.9548
I	IGHV4.39	2.55776
I	IGHV4.39	2.85354
I	IGHV4.39	3.31097
I	IGHV4.39	4.44768
I	IGHV4.39	0.700315
I	IGHV4.39	5.45884
I	IGHV4.39	4.41687
II	IGHV4.39	10.5925
I	IGHV4.39	2.3657
I	IGHV4.39	8.23583
II	IGHV4.39	22.9459
I	IGHV4.39	4.01073
II	IGHV4.39	11.0322
I	IGHV4.39	6.73566
II	IGHV4.39	9.22051
V	IGHV4.39	6.52032
II	IGHV4.39	13.7896
II	IGHV4.39	5.54645
II	IGHV4.39	6.9991
I	IGHV4.39	3.19154
V	IGHV4.39	13.1047
I	IGHV4.39	5.5563
II	IGHV4.39	13.3129
II	IGHV4.39	18.7267
I	IGHV4.39	7.15495
V	IGHV4.39	8.68861
II	IGHV4.39	14.037
II	IGHV4.39	9.28704
I	IGHV4.39	4.83541
II	IGHV4.39	17.3666
V	IGHV4.39	5.24069
II	IGHV4.39	0.236538
I	IGHV4.39	4.6983
II	IGHV4.39	12.1615
V	IGHV4.39	12.7558
I	IGHV4.39	4.20809
II	IGHV4.39	10.6386
I	IGHV4.39	7.11608
II	IGHV4.39	12.0205
V	IGHV4.39	14.5397
I	IGHV4.39	6.64362
I	IGHV4.39	3.91419
I	IGHV4.39	7.60057
V	IGHV4.39	7.83068
I	IGHV4.39	0
I	IGHV4.39	9.15927
II	IGHV4.39	4.44955
I	IGHV4.39	4.37368
II	IGHV4.39	13.714
II	IGHV4.39	11.0949
II	IGHV4.39	19.5234
I	IGHV4.39	6.57038
I	IGHV4.39	2.21818
V	IGHV4.39	5.96033
II	IGHV4.39	17.6628
II	IGHV4.39	4.01987
II	IGHV4.39	8.63087
II	IGHV4.39	9.82022
I	IGHV4.39	5.77421
II	IGHV4.39	14.658
V	IGHV4.39	1.64725
I	IGHV4.39	1.7214
I	IGHV4.39	4.26949
I	IGHV4.39	5.3174
I	IGHV4.39	7.85449
II	IGHV4.39	5.7775
I	IGHV4.39	2.69141
V	IGHV4.39	7.59053
I	IGHV4.39	6.39569
II	IGHV4.39	5.71943
I	IGHV4.39	7.19031
I	IGHV4.39	14.7389
II	IGHV4.39	10.0747
II	IGHV4.39	9.13674
V	IGHV4.39	17.3163
V	IGHV4.39	13.693
II	IGHV4.39	13.3879
I	IGHV4.39	5.36507
I	IGHV4.39	3.60304
II	IGHV4.39	17.0822
I	IGHV4.39	1.6222
II	IGHV4.39	13.0064
V	IGHV4.39	5.13284
I	IGHV4.39	7.65326
II	IGHV4.39	22.8249
II	IGHV4.39	14.151
V	IGHV4.39	9.74516
II	IGHV4.39	14.4389
II	IGHV4.39	25.4542
I	IGHV4.39	4.42062
II	IGHV4.39	11.2615
II	IGHV4.39	8.21515
V	IGHV4.39	8.51049
II	IGHV4.39	6.3313
V	IGHV4.39	19.2883
V	IGHV4.39	4.46576
I	IGHV4.39	5.70556
II	IGHV4.39	12.7018
V	IGHV4.39	4.35544
II	IGHV4.39	14.4102
II	IGHV4.39	10.6221
II	IGHV4.39	5.02586
V	IGHV4.39	3.86549
I	IGHV4.39	1.68529
V	IGHV4.39	7.48026
I	IGHV4.39	0
II	IGHV4.39	14.3274
II	IGHV4.39	36.6825
II	IGHV4.39	9.6991
II	IGHV4.39	18.6724
II	IGHV4.39	16.5848
II	IGHV4.39	1.96825
I	IGHV4.39	9.54063
II	IGHV4.39	9.83407
V	IGHV4.39	6.11451
II	IGHV4.39	18.4371
I	IGHV4.39	3.90258
I	IGHV4.39	5.85017
V	IGHV4.39	8.65399
V	IGHV4.39	12.2806
V	IGHV4.39	37.5241
II	IGHV4.39	22.4064
I	IGHV4.39	5.06787
I	IGHV4.39	4.04409
II	IGHV4.39	10.2648
I	IGHV4.39	6.36119
V	IGHV4.39	7.79265
II	IGHV4.39	10.677
I	IGHV4.39	3.34583
V	IGHV4.39	4.62415
V	IGHV4.39	10.6613
I	IGHV4.39	4.96666
V	IGHV4.39	8.91679
I	IGHV4.39	1.54222
V	IGHV4.39	9.98017
V	IGHV4.39	8.4023
V	IGHV4.39	4.01351
I	IGHV4.39	3.49235
I	IGHV4.39	6.04189
I	IGHV4.39	5.8682
I	IGHV4.39	2.96548
I	IGHV4.39	5.44472
I	IGHV4.39	4.55393
II	IGHV4.39	15.0688
V	IGHV4.39	7.4971
II	IGHV4.39	17.5649
II	IGHV4.39	8.65135
I	IGHV4.39	7.28235
I	IGHV4.39	2.54595
V	IGHV4.39	8.40246
V	IGHV4.39	7.17335
V	IGHV4.39	3.19392
I	IGHV4.39	6.19803
I	IGHV4.39	0.269693
I	IGHV4.39	8.53731
V	IGHV4.39	5.00236
I	IGHV4.39	2.79739
V	IGHV4.39	16.7568
I	IGHV4.39	3.8551
I	IGHV4.39	4.26122
I	IGHV4.39	1.1742
I	IGHV4.39	12.2332
V	IGHV4.39	7.55803
I	IGHV4.39	8.01819
II	IGHV4.39	6.49001
I	IGHV4.39	1.5313
II	IGHV4.39	5.85933
I	IGHV4.39	3.78517
II	IGHV4.39	7.9637
I	IGHV4.39	3.28997
II	IGHV4.39	9.25366
I	IGHV4.39	1.48259
I	IGHV4.39	5.24051
II	IGHV4.39	7.28615
II	IGHV4.39	12.8824
V	IGHV4.39	9.73465
II	IGHV4.39	4.85546
I	IGHV4.39	9.02026
I	IGHV4.39	3.01139
II	IGHV4.39	10.652
I	IGHV4.39	7.37312
II	IGHV4.39	15.2161
I	IGHV4.39	1.154
II	IGHV4.39	24.606
II	IGHV4.39	11.1512
V	IGHV4.39	8.5185
I	IGHV4.39	5.05022
I	IGHV4.39	8.92553
II	IGHV4.39	14.8159
II	IGHV4.39	21.7094
V	IGHV4.39	4.34968
V	IGHV4.39	5.26142
II	IGHV4.39	8.49741
V	IGHV4.39	5.67094
I	IGHV4.39	0.231966
I	IGHV4.39	3.63444
II	IGHV4.39	5.87057
II	IGHV4.39	13.6219
II	IGHV4.39	14.3773
V	IGHV4.39	3.66715
I	IGHV4.39	5.06024
V	IGHV4.39	11.0501
II	IGHV4.39	7.29069
I	IGHV4.39	0.706053
II	IGHV4.39	11.4388
I	IGHV4.39	3.00292
II	IGHV4.39	9.0402
I	IGHV4.39	3.95927
I	IGHV4.39	4.40423
I	IGHV4.39	3.06139
V	IGHV4.39	7.85292
I	IGHV4.39	4.70908
II	IGHV4.39	10.1141
V	IGHV4.39	9.68863
I	IGHV4.39	4.48697
I	IGHV4.39	4.17204
I	IGHV4.39	3.03839
V	IGHV4.39	8.02308
I	IGHV4.39	6.34354
V	IGHV4.39	7.01513
II	IGHV4.39	8.454
I	IGHV4.39	8.65167
II	IGHV4.39	14.4365
V	IGHV4.39	5.22514
V	IGHV4.39	8.02789
V	IGHV4.39	23.2613
V	IGHV4.39	10.1999
V	IGHV4.39	9.56989
V	IGHV4.39	16.0697
I	IGHV4.39	7.07029
I	IGHV3.48	1.55783
V	IGHV3.48	12.3608
II	IGHV3.48	21.511
V	IGHV3.48	7.51898
I	IGHV3.48	4.441
II	IGHV3.48	3.9592
II	IGHV3.48	10.8282
II	IGHV3.48	15.1662
I	IGHV3.48	0.480116
V	IGHV3.48	7.38977
II	IGHV3.48	5.5815
II	IGHV3.48	2.3351
II	IGHV3.48	6.51624
II	IGHV3.48	14.2541
V	IGHV3.48	11.1813
V	IGHV3.48	3.27659
I	IGHV3.48	1.09878
II	IGHV3.48	7.32642
V	IGHV3.48	9.07584
V	IGHV3.48	3.10325
V	IGHV3.48	12.5824
V	IGHV3.48	4.50701
V	IGHV3.48	1.52139
II	IGHV3.48	19.4845
II	IGHV3.48	6.33664
V	IGHV3.48	9.10579
II	IGHV3.48	12.4578
II	IGHV3.48	15.6955
V	IGHV3.48	15.8865
II	IGHV3.48	19.6983
V	IGHV3.48	1.6883
I	IGHV3.48	1.5462
I	IGHV3.48	3.46396
II	IGHV3.48	3.6197
I	IGHV3.48	0.433895
V	IGHV3.48	1.52098
V	IGHV3.48	7.61718
V	IGHV3.48	9.80927
V	IGHV3.48	1.64452
V	IGHV3.48	3.66249
V	IGHV3.48	10.14
II	IGHV3.48	16.7367
I	IGHV3.48	4.71274
V	IGHV3.48	2.46386
I	IGHV3.48	0.494068
I	IGHV3.48	7.20514
II	IGHV3.48	4.22243
I	IGHV3.48	3.56602
II	IGHV3.48	27.0231
I	IGHV3.48	0.191348
II	IGHV3.48	2.51076
II	IGHV3.48	5.10409
I	IGHV3.48	4.80209
II	IGHV3.48	19.5934
II	IGHV3.48	24.468
V	IGHV3.48	4.15566
I	IGHV3.48	4.35694
I	IGHV3.48	4.96305
I	IGHV3.48	1.56254
V	IGHV3.48	0.610034
V	IGHV3.48	4.50204
V	IGHV3.48	2.73389
I	IGHV3.48	0.793327
II	IGHV3.48	4.09475
I	IGHV3.48	5.0536
I	IGHV3.48	2.96402
I	IGHV3.48	0.585945
V	IGHV3.48	8.64522
II	IGHV3.48	16.4687
I	IGHV3.48	4.37839
V	IGHV3.48	2.94055
II	IGHV3.48	5.77427
I	IGHV3.48	4.27996
V	IGHV3.48	8.39141
I	IGHV3.48	6.12502
I	IGHV3.48	0.943364
II	IGHV3.48	13.5972
I	IGHV3.48	1.31776
II	IGHV3.48	4.76101
V	IGHV3.48	1.16162
I	IGHV3.48	6.02845
V	IGHV3.48	5.82096
V	IGHV3.48	0.714474
II	IGHV3.48	4.28671
V	IGHV3.48	1.67697
I	IGHV3.48	2.41561
II	IGHV3.48	11.927
I	IGHV3.48	1.8697
I	IGHV3.48	1.62384
I	IGHV3.48	0.724284
II	IGHV3.48	5.59484
II	IGHV3.48	10.4562
V	IGHV3.48	2.05096
V	IGHV3.48	0.377314
I	IGHV3.48	1.00225
I	IGHV3.48	5.16603
V	IGHV3.48	10.4609
I	IGHV3.48	1.87943
I	IGHV3.48	9.96152
II	IGHV3.48	3.20806
I	IGHV3.48	3.11624
I	IGHV3.48	8.34789
I	IGHV3.48	1.40476
I	IGHV3.48	4.34485
I	IGHV3.48	0
I	IGHV3.48	1.6438
I	IGHV3.48	5.79229
II	IGHV3.48	5.14623
I	IGHV3.48	3.96697
I	IGHV3.48	12.3055
II	IGHV3.48	38.386
I	IGHV3.48	1.17809
II	IGHV3.48	8.00496
I	IGHV3.48	1.2735
II	IGHV3.48	9.34155
V	IGHV3.48	9.02895
II	IGHV3.48	4.95645
II	IGHV3.48	15.5971
II	IGHV3.48	0.910477
I	IGHV3.48	1.28556
V	IGHV3.48	14.297
I	IGHV3.48	2.83827
II	IGHV3.48	12.7173
II	IGHV3.48	14.0716
I	IGHV3.48	2.46583
V	IGHV3.48	8.18054
II	IGHV3.48	3.3317
II	IGHV3.48	2.35084
I	IGHV3.48	0.827943
II	IGHV3.48	2.7221
V	IGHV3.48	3.35507
II	IGHV3.48	11.4794
I	IGHV3.48	0.903426
II	IGHV3.48	2.78456
V	IGHV3.48	1.52767
I	IGHV3.48	7.87282
II	IGHV3.48	19.5443
I	IGHV3.48	8.72293
II	IGHV3.48	2.89823
V	IGHV3.48	5.08505
I	IGHV3.48	1.25749
I	IGHV3.48	2.38541
I	IGHV3.48	5.82202
V	IGHV3.48	3.21237
I	IGHV3.48	1.42875
I	IGHV3.48	7.1552
II	IGHV3.48	9.75007
I	IGHV3.48	0.828249
II	IGHV3.48	4.27159
II	IGHV3.48	2.56351
II	IGHV3.48	28.2069
I	IGHV3.48	0.837417
I	IGHV3.48	0.85441
V	IGHV3.48	2.15114
II	IGHV3.48	4.7654
II	IGHV3.48	17.6519
II	IGHV3.48	2.88776
II	IGHV3.48	2.34245
I	IGHV3.48	1.46463
II	IGHV3.48	13.0004
V	IGHV3.48	8.26069
I	IGHV3.48	1.84348
I	IGHV3.48	1.31327
I	IGHV3.48	1.47333
I	IGHV3.48	3.93716
II	IGHV3.48	14.9999
I	IGHV3.48	9.01743
V	IGHV3.48	9.71467
I	IGHV3.48	1.38481
II	IGHV3.48	12.1642
I	IGHV3.48	3.20492
I	IGHV3.48	2.70358
II	IGHV3.48	8.4392
II	IGHV3.48	19.8349
V	IGHV3.48	11.9524
V	IGHV3.48	3.19313
II	IGHV3.48	16.7333
I	IGHV3.48	5.77562
I	IGHV3.48	1.53726
II	IGHV3.48	3.23961
I	IGHV3.48	1.90942
II	IGHV3.48	14.6057
V	IGHV3.48	6.72843
I	IGHV3.48	1.97855
II	IGHV3.48	6.84198
II	IGHV3.48	6.59546
V	IGHV3.48	1.74202
II	IGHV3.48	3.2859
II	IGHV3.48	37.6226
I	IGHV3.48	4.31501
II	IGHV3.48	2.98764
II	IGHV3.48	14.6941
V	IGHV3.48	2.23448
II	IGHV3.48	14.124
V	IGHV3.48	12.7409
V	IGHV3.48	8.28183
I	IGHV3.48	4.60186
II	IGHV3.48	4.18875
V	IGHV3.48	4.20456
II	IGHV3.48	6.26859
II	IGHV3.48	4.31401
II	IGHV3.48	6.27277
V	IGHV3.48	8.72082
I	IGHV3.48	0.507649
V	IGHV3.48	3.31133
I	IGHV3.48	0.377871
II	IGHV3.48	1.58667
II	IGHV3.48	17.7992
II	IGHV3.48	5.92022
II	IGHV3.48	1.60556
II	IGHV3.48	4.69571
II	IGHV3.48	16.303
I	IGHV3.48	1.89556
II	IGHV3.48	1.35107
V	IGHV3.48	30.1418
II	IGHV3.48	20.1067
I	IGHV3.48	1.14651
I	IGHV3.48	1.75343
V	IGHV3.48	8.56824
V	IGHV3.48	2.60314
V	IGHV3.48	3.07928
II	IGHV3.48	4.90887
I	IGHV3.48	0.743824
I	IGHV3.48	1.6785
II	IGHV3.48	24.5669
I	IGHV3.48	1.56472
V	IGHV3.48	2.77838
II	IGHV3.48	27.8796
I	IGHV3.48	0.484879
V	IGHV3.48	8.26759
V	IGHV3.48	1.88075
I	IGHV3.48	2.36413
V	IGHV3.48	1.41202
I	IGHV3.48	4.73105
V	IGHV3.48	1.1804
V	IGHV3.48	2.65462
V	IGHV3.48	13.1074
I	IGHV3.48	1.17716
I	IGHV3.48	3.74763
I	IGHV3.48	0.3889
I	IGHV3.48	1.56122
I	IGHV3.48	0.542562
I	IGHV3.48	0.934141
II	IGHV3.48	22.6297
V	IGHV3.48	1.24892
II	IGHV3.48	8.03552
II	IGHV3.48	4.77957
I	IGHV3.48	1.59524
I	IGHV3.48	7.26327
V	IGHV3.48	1.61975
V	IGHV3.48	7.60645
V	IGHV3.48	4.7795
I	IGHV3.48	6.75881
I	IGHV3.48	5.37481
I	IGHV3.48	2.00297
V	IGHV3.48	6.55044
I	IGHV3.48	0.813585
V	IGHV3.48	10.9126
I	IGHV3.48	6.66872
I	IGHV3.48	5.61917
I	IGHV3.48	1.49592
I	IGHV3.48	0.780324
V	IGHV3.48	1.4446
I	IGHV3.48	1.35755
II	IGHV3.48	14.7403
I	IGHV3.48	5.27211
II	IGHV3.48	11.8729
I	IGHV3.48	0.253385
II	IGHV3.48	8.80092
I	IGHV3.48	1.51684
II	IGHV3.48	19.3884
I	IGHV3.48	1.26008
I	IGHV3.48	2.41082
II	IGHV3.48	21.1623
II	IGHV3.48	12.3708
V	IGHV3.48	11.6218
II	IGHV3.48	8.7541
I	IGHV3.48	2.06828
I	IGHV3.48	1.43752
II	IGHV3.48	5.39976
I	IGHV3.48	1.01371
II	IGHV3.48	3.4934
I	IGHV3.48	1.8577
II	IGHV3.48	19.9063
II	IGHV3.48	7.17157
V	IGHV3.48	10.949
I	IGHV3.48	1.32589
I	IGHV3.48	0.589795
II	IGHV3.48	4.78717
II	IGHV3.48	15.3239
V	IGHV3.48	8.36835
V	IGHV3.48	1.51066
II	IGHV3.48	3.22327
V	IGHV3.48	2.73362
I	IGHV3.48	5.25495
I	IGHV3.48	1.18702
II	IGHV3.48	12.8944
II	IGHV3.48	3.70529
II	IGHV3.48	2.88651
V	IGHV3.48	2.90939
I	IGHV3.48	2.24743
V	IGHV3.48	16.3251
II	IGHV3.48	8.8185
I	IGHV3.48	2.75973
II	IGHV3.48	7.85298
I	IGHV3.48	5.02482
II	IGHV3.48	7.92741
I	IGHV3.48	8.16256
I	IGHV3.48	2.02203
I	IGHV3.48	1.51331
V	IGHV3.48	2.8672
I	IGHV3.48	1.15482
II	IGHV3.48	22.2188
V	IGHV3.48	9.23595
I	IGHV3.48	9.16519
I	IGHV3.48	6.42999
I	IGHV3.48	6.10556
V	IGHV3.48	1.72752
I	IGHV3.48	0.985492
V	IGHV3.48	1.1682
II	IGHV3.48	8.95609
I	IGHV3.48	0.148332
II	IGHV3.48	2.21154
V	IGHV3.48	7.73145
V	IGHV3.48	0.950084
V	IGHV3.48	13.8549
V	IGHV3.48	1.62579
V	IGHV3.48	0.707597
V	IGHV3.48	7.6498
I	IGHV3.48	4.49509
I	IGHV1.69D	4.09074
V	IGHV1.69D	6.72388
II	IGHV1.69D	17.575
V	IGHV1.69D	6.80223
I	IGHV1.69D	4.20291
II	IGHV1.69D	15.3315
II	IGHV1.69D	13.7517
II	IGHV1.69D	8.77509
I	IGHV1.69D	7.67214
V	IGHV1.69D	5.3587
II	IGHV1.69D	30.7517
II	IGHV1.69D	15.7245
II	IGHV1.69D	30.3943
II	IGHV1.69D	13.8211
V	IGHV1.69D	3.43528
V	IGHV1.69D	3.27398
I	IGHV1.69D	5.58252
II	IGHV1.69D	1.33373
V	IGHV1.69D	8.63701
[truncated: 2,951 more rows]

## Sheet: Figure4a
subgroups	B cells naive	B cells memory	Plasma cells	T cells CD8	T cells CD4 naive	T cells CD4 memory resting	T cells CD4 memory activated	T cells follicular helper	T cells regulatory (Tregs)	T cells gamma delta	NK cells resting	NK cells activated	Monocytes	Macrophages M0	Macrophages M1	Macrophages M2	Dendritic cells resting	Dendritic cells activated	Mast cells resting	Mast cells activated	Eosinophils	Neutrophils
I	0.00387525	0	0	0.0431659	0.145017	0.122973	0.0347317	0	0	0.00813688	0.0495418	0	0.416013	0.00251249	0	0	0	0.00378396	0.0261811	0	0.00859153	0.135476
V	0	0.0344339	0.00667611	0.102655	0.0899224	0.0558913	0.0359529	0	0	0	0.059163	0	0.409548	0.00153626	0	0	0	0.00379629	0.0285866	0	0	0.171838
II	0.00747052	0.0465538	0	0.0274936	0.186663	0.082227	0.0173144	0	0	0.00866749	0.0233898	0	0.394316	0.00178242	0	0	0	0.00383867	0.0320328	0	0	0.168251
V	0.00219991	0.0236685	0.013813	0.049273	0.161829	0.131219	0.00743471	0	0	0	0.0393221	0	0.218657	0	0	0	0	0.00480076	0.0267112	0	0	0.321072
I	0	0.0117581	0.00428094	0.0210928	0.114625	0.0851201	0.022879	0	0	0	0.0271458	0	0.344033	0	0	0	0	0.00531028	0.0336371	0	0	0.330118
II	0	0.0459401	0.00896846	0.0673094	0.209248	0.305688	0.0201492	0	0	0	0.00548051	0	0.210751	0.0283364	0	0	0.00192908	0.00374604	0	0	0.00738878	0.0850651
II	0	0.0506101	0.036195	0	0.145433	0.159683	0.0274281	0	0	0.0032536	0.0452726	0	0.292458	0.00801975	0	0	0.00114379	0.00834766	0	0	0	0.222155
II	0	0.0332929	0.00753959	0.021043	0.193394	0.111726	0.00912616	0	0	0	0.0189965	0.00135523	0.325702	0	0	0	0	0.00495358	0.0322918	0	0	0.24058
I	0	0.0111741	0.00569604	0.060636	0.0763519	0.0649444	0.0182513	0	0	0	0.0498061	0	0.394295	0	0	0	0	0.00391694	0.0225835	0	0	0.292345
V	0	0.0109892	0.00296629	0	0.103668	0.0354688	0.0173578	0	0	0	0.0447996	0	0.373116	0	0	0	0	0.00207044	0.0215581	0	0	0.388006
II	0.0847284	0	0.00729146	0.0358005	0.204807	0.155448	0.0174422	0	0	0	0.0315397	0	0.225047	0	0	0	0	0.001	0.0109466	0	0	0.22595
II	0.016347	0.020045	0.00697582	0	0.295234	0.186631	0.0186784	0	0	0.0115331	0.0464409	0	0.24064	0	0	0	0	0.00483838	0.00110264	0	0	0.151534
II	0.00516222	0.0831917	0.00842674	0	0.208629	0.135749	0.0232665	0	0	0	0.0425819	0	0.255535	0	0	0	0	0	0.0161796	0	0	0.221279
II	0.0107725	0.0567775	0	0	0.227156	0.101572	0.0147525	0	0	0	0.0426264	0	0.403031	0.00650462	0	0	0	0.00349545	0.0219532	0	0.00429459	0.107063
V	0.0333727	0	0.00374628	0.103251	0.143179	0.128601	0.00237351	0	0	0	0.0720342	0	0.218825	0	0	0	0	0.00469512	0.0228516	0	0	0.26707
V	0.0479048	0.00387497	0.00488378	0.0400334	0.109856	0.0877308	0.0325147	0	0	0	0.0410688	0	0.400322	0	0	0	0	0.00418367	0.0282504	0	0.0157763	0.1836
I	0	0	0.0157624	0	0.098297	0.132893	0.0114096	0	0	0	0.0194127	0.00168998	0.269757	0	0	0	0	0.00838734	0.0257997	0	0	0.416591
II	0.012071	0.0306162	0.00553357	0.00460423	0.18164	0.0837914	0.0261367	0	0	0	0.0411334	0	0.241563	0	0	0	0	0.00473928	0.0191958	0	0	0.348975
V	0	0.0383446	0	0.0175474	0.190894	0.0621908	0.0165586	0	0	0	0.0476687	0	0.35632	0	0	0	0	0.0027662	0.0273833	0	0.0123966	0.22793
V	0.0189736	0	0	0.101545	0.121485	0.0599324	0.0324352	0	0	0	0.0756869	0	0.385642	0	0	0	0	0.00113364	0.0144568	0	0	0.188709
V	0.0003	0.0611282	0	0	0.194775	0.240648	0.0196109	0	0	0.00118981	0.0272259	0	0.234591	0	0	0	0	0	0.0164428	0	0	0.20409
V	0	0.0219181	0.00714796	0.00930842	0.141022	0.100172	0.0276285	0	0	0.00225645	0.028946	0	0.431344	0	0	0	0	0.00447877	0.0339357	0	0	0.191842
V	0	0.0491252	0.00578712	0.00565006	0.148475	0.0875421	0.0317349	0	0	0.00463969	0.0371534	0	0.259397	0	0	0	0	0.00192881	0.00914873	0	0	0.359418
II	0	0.0401318	0.00783722	0.00687004	0.127996	0.104884	0.0238301	0	0	0	0.0409332	0	0.224372	0	0	0	0	0.00434319	0.0260012	0	0	0.392801
II	0.0274925	0.00526729	0.0171391	0.0704845	0.106423	0.0814878	0.0163212	0	0	0	0.0257446	0	0.351222	0	0	0	0	0.00579158	0.0129674	0	0	0.279658
V	0.00874236	0	0.00709162	0.0950849	0.156991	0.0566554	0.042949	0	0	0	0.0630923	0	0.320874	0.00648561	0	0	0	0.00328462	0.0208678	0	0	0.217882
II	0	0.0129356	0.0206424	0.018121	0.29087	0.11736	0.0244129	0	0	0.00433337	0.0667167	0	0.192052	0	0	0	0	0.00474473	0.0258177	0	0	0.221994
II	0.0180551	0.00385855	0.00724844	0.0424155	0.155338	0.123251	0.0409714	0	0	0	0.105924	0	0.326221	0.00599327	0	0	0	0.00384679	0.0281468	0	0	0.138729
V	0.0290007	0.0101909	0	0	0.248822	0.104382	0.0279138	0	0	0	0.0390278	0	0.236084	0	0	0	0	0.00276347	0.0126601	0	0	0.289155
II	0	0.032095	0.0107404	0.0506339	0.188948	0.148374	0.0262496	0	0	0	0.0407892	0	0.319245	0.00431338	0	0	0	0.0042638	0.0112895	0	0	0.163058
V	0.00633833	0.00124286	0.00418218	0.0291516	0.0833644	0.0611627	0.0436783	0	0	0	0.0881547	0	0.453767	0	0	0	0	0.0001	0.028043	0	0	0.200864
I	0	0.0365243	0.00466164	0	0.13996	0.11153	0.0301363	0	0	0	0.0569231	0	0.365397	0	0	0	0	0.0046323	0.01497	0	0	0.235265
I	0	0	0.0157051	0	0.0538202	0.0396453	0.0145905	0	0	0.0107108	0.0584663	0	0.314465	0	0	0	0	0.00737558	0.0207301	0	0	0.464491
II	0.0394327	0	0.00316736	0.0174641	0.126945	0.0716909	0.0356987	0	0	0.00429414	0.0342951	0	0.429701	0	0	0	0	0.0025383	0.0270639	0	0	0.207708
I	0	0	0.0193025	0	0.12244	0.16096	0.0297211	0	0	0.00695219	0.0477384	0	0.242398	0	0	0	0	0.00865762	0.00115808	0	0	0.360671
V	0	0.0303591	0.00475895	0	0.167772	0.0996158	0.0265789	0	0	0	0.0474445	0	0.327649	0	0	0	0	0.00463399	0.0262619	0	0.00873614	0.25619
V	0	0.0250761	0.0233914	0.022139	0.130001	0.155698	0.0191357	0	0	0	0.0437856	0	0.308092	0.0133122	0	0	0	0.00809025	0	0	0	0.251279
V	0.0150657	0.00584401	0.00798055	0.17807	0.0680798	0.08464	0.0206752	0	0	0	0.0368064	0	0.272874	0.00623714	0	0	0	0.00413479	0.0375365	0	0	0.262057
V	0.0186144	0.00353421	0	0.0435529	0.257085	0.133732	0.00964101	0	0	0	0.0280816	0	0.237083	0	0	0	0	0.00484028	0.0168053	0	0	0.24703
V	0	0.0177894	0.0114979	0.0150785	0.196409	0.265491	0.0246881	0	0	0	0.0210799	0	0.26826	0.0206174	0	0	0.00100724	0.00693563	0	0	0	0.151147
V	0	0.0257954	0.00151433	0	0.148706	0.0875057	0.0193954	0	0	0	0.0597883	0	0.241269	0	0	0	0	0.0009	0.00341582	0	0	0.411669
II	0.029362	0.0153356	0.00799318	0	0.0978178	0.103267	0.0169794	0	0	0	0.0383775	0	0.418797	0	0	0	0	0.00507648	0.0242897	0	0	0.242704
I	0.0264518	0.00917464	0	0	0.198733	0.0686881	0.0148478	0	0	0	0.0396587	0	0.28365	0	0	0	0	0.00117021	0.0186692	0	0	0.338957
V	0.0472504	0.00492459	0.0007	0	0.210188	0.117959	0.0195031	0	0	0.0183919	0.0585539	0	0.288668	0	0	0	0	0.00271383	0.0121781	0	0	0.218935
I	0.0237246	0	0	0.065478	0.0866264	0.0357382	0.0403305	0	0	0.0102327	0.0419611	0	0.366894	0	0	0	0	0.00821895	0	0	0	0.320796
I	0	0.0201846	0.00283821	0.0504776	0.120443	0.0673019	0.0138158	0	0	0	0.0424422	0	0.334952	0	0	0	0	0.00430493	0.0350737	0	0	0.308166
II	0.0116543	0.00442176	0.00690534	0.220021	0.106703	0.113907	0.0310259	0	0	0.00352449	0.0284293	0	0.266558	0	0	0	0	0.0004	0.00776641	0	0.00154802	0.197148
I	0	0.0159715	0	0	0.165686	0.115135	0.00833963	0	0	0	0.0652483	0	0.350836	0	0	0	0	0.00477734	0.0230897	0	0	0.250916
II	0	0.04953	0.00447753	0.0172471	0.270117	0.109427	0.0296805	0	0	0	0.0689473	0	0.313184	0	0	0	0	0.0005	0.00874443	0	0	0.128132
I	0.00758598	0	0.00191504	0	0.137515	0.0965124	0.00994916	0	0	0	0.044721	0	0.351355	0	0	0	0	0.00491589	0.0225854	0	0	0.322945
II	0.0204639	0	0.0004	0.086333	0.12568	0.102779	0.0502176	0	0	0	0.11983	0	0.308565	0	0	0	0	0.00123406	0.0171583	0	0	0.167311
II	0.0333066	0.00255559	0.00669114	0	0.178077	0.104296	0.0229963	0	0	0	0.0384012	0	0.3299	0	0	0	0	0.00462035	0.0235685	0	0	0.255587
I	0.0269047	0	0.00797811	0	0.160879	0.124801	0.0183555	0	0	0.00730797	0.0200541	0	0.250439	0	0	0	0	0.00882528	0	0	0	0.374455
II	0.0607814	0	0.00727045	0.0466164	0.179686	0.0984649	0.0281289	0	0	0	0.0587431	0	0.368217	0.00371173	0	0	0	0.00398493	0.0232453	0	0.0002	0.120974
II	0.00262014	0.0416462	0	0.0257304	0.190352	0.100934	0.0229177	0	0	0	0.0749357	0	0.216122	0	0	0	0	0.0008	0.00615591	0	0	0.317824
V	0.0168862	0.0450887	0.00600494	0.0965991	0.155593	0.0940444	0.0123662	0	0	0	0.041611	0	0.317223	0.00354318	0	0	0	0.00393586	0.0237233	0	0	0.183381
I	0.01679	0.00654146	0.00365539	0	0.230002	0.164491	0.017383	0	0	0	0.0329909	0	0.373159	0.00913456	0	0	0	0.00351001	0.0285458	0	0.00725723	0.106539
I	0.0185241	0.00731437	0	0.0905789	0.085129	0.0512389	0.0329983	0	0	0	0.047571	0	0.409876	0	0	0	0	0.00382134	0.0337296	0	0.0005	0.218718
I	0	0.00327237	0.00275749	0	0.105768	0.0678835	0.0150813	0	0	0	0.0294378	0	0.507228	0	0	0	0	0.00378845	0.035452	0	0	0.229332
V	0.00577127	0.0341672	0	0	0.199831	0.116567	0.019846	0	0	0	0.0634447	0	0.220343	0	0	0	0	0.0001	0.0251516	0	0	0.314772
V	0.00680035	0.0271652	0.00730061	0.0149962	0.0876403	0.170523	0.0232033	0	0	0.0105999	0.0392761	0	0.379169	0	0	0	0	0.00518844	0.00746798	0	0.00336467	0.217304
V	0	0.0303942	0.00394525	0.0252259	0.143914	0.0886038	0.00975039	0	0	0	0.0406753	0	0.319041	0	0	0	0	0.00401702	0.0241827	0	0	0.31025
I	0.00354464	0	0	0.0415802	0.18338	0.135796	0.0118899	0	0	0	0.0480726	0	0.340536	0	0	0	0	0.00434855	0.0188077	0	0.0112428	0.200802
II	0	0.025223	0.00696437	0	0.178876	0.118573	0.00962331	0	0	0.0107443	0.034056	0	0.264828	0	0	0	0	0.00443319	0.015684	0	0	0.330994
I	0.0231358	0	0.00859363	0	0.119498	0.11252	0.01565	0	0	0	0.0137923	0	0.271152	0.00498333	0	0	0	0.00758571	0.0150456	0	0	0.408043
I	0	0.0124191	0.0174814	0	0.128087	0.130959	0.0188295	0	0	0	0.0195474	0	0.242212	0	0	0	0	0.00821681	0.0363053	0	0	0.385942
I	0.0353951	0	0	0	0.153594	0.124495	0.035102	0	0	0	0.0934412	0	0.279775	0	0	0	0	0.0002	0.0148631	0	0	0.263113
V	0.0148018	0.00527228	0.00103547	0	0.145904	0.0679497	0.0429096	0	0	0	0.0766395	0	0.314907	0	0	0	0	0.00176376	0.00985588	0	0	0.31896
II	0.0285225	0	0.00388309	0	0.174429	0.135213	0.0165567	0	0	0	0.0525507	0	0.286658	0	0	0	0	0	0.030046	0	0.00198096	0.270161
I	0	0.00656582	0.00293717	0	0.135644	0.120663	0.0153002	0	0	0	0.0429806	0	0.440724	0	0	0	0	0.00383149	0.0232374	0	0	0.208117
V	0.0007	0.0148721	0.00489276	0	0.15216	0.110249	0.0326929	0	0	0.00119561	0.0968821	0	0.329089	0	0	0	0	0.00472688	0.0245544	0	0.00431587	0.223641
II	0.0311525	0.0043838	0.0084664	0.0425158	0.161484	0.113929	0.0158057	0	0	0.00426105	0.0515307	0	0.274193	0	0	0	0	0	0.017389	0	0	0.274889
I	0.006658	0.0131201	0	0.0867146	0.137299	0.136183	0.00265645	0	0	0	0.0724852	0	0.331232	0	0	0	0	0.00400334	0.0245542	0	0	0.185094
V	0.00393598	0.0200766	0.0055078	0.00168594	0.143515	0.11785	0.0130642	0	0	0	0.0576361	0	0.393629	0	0	0	0	0.00410268	0.0254741	0	0	0.213522
I	0	0.027166	0.00771292	0	0.165863	0.0931282	0.0140554	0	0	0	0.0423624	0	0.364304	0.0008	0	0	0	0.00405782	0.0262597	0	0	0.254325
I	0.0204994	0.0017956	0.00441856	0.0530321	0.123952	0.112565	0.0430555	0	0	0	0.0748364	0	0.355449	0.00463371	0	0	0	0.00359157	0.0266117	0	0	0.175559
II	0.0162071	0.0343069	0.00215835	0.047231	0.146676	0.0395928	0.0569791	0	0	0	0.0720656	0	0.324309	0	0	0	0	0.00321506	0.0133348	0	0	0.243925
I	0.0118247	0.0236435	0.00818265	0.0373249	0.121294	0.100334	0.0388648	0	0	0	0.0904546	0	0.319633	0.00617969	0	0	0	0.00357198	0.0134388	0	0	0.225254
II	0	0.0291644	0.00578749	0.0433555	0.195469	0.0779108	0.035374	0	0	0	0.071792	0	0.374083	0	0	0	0	0.00384317	0.0296303	0	0	0.133591
V	0.00938318	0	0	0.0232046	0.107561	0.0830208	0.0549325	0	0	0	0.0786834	0	0.338377	0	0	0	0	0.00143603	0.0143162	0	0	0.289086
I	0.00897967	0	0.0175378	0	0.148201	0.17047	0.0214867	0	0	0	0.0408914	0	0.261494	0.00303481	0	0	0	0.00770385	0	0	0	0.320201
V	0.0007	0.031579	0.00508807	0.00146572	0.159664	0.120619	0.0193411	0	0	0	0.0544076	0	0.303435	0	0	0	0	0.00507438	0.0137821	0	0	0.284855
V	0.011838	0.0281957	0	0.00247424	0.178644	0.141882	0.0212116	0	0	0	0.0459828	0	0.321862	0	0	0	0	0.00463955	0.027267	0	0.0102288	0.205774
II	0	0.0115847	0.0061023	0.0057929	0.105071	0.0506247	0.0384308	0	0	0	0.0777887	0	0.433541	0	0	0	0	0.0001	0.0315261	0	0	0.239482
V	0.00876139	0.0333534	0.00509521	0	0.176363	0.149137	0.00551819	0	0	0	0.0136274	0	0.228369	0	0	0	0	0.00455597	0.0242925	0	0	0.350927
I	0.00156388	0.0127256	0.00430643	0.037368	0.125554	0.0941999	0.00364735	0	0	0	0.0450384	0	0.255491	0	0	0	0	0.004601	0.0215624	0	0	0.393942
II	0.0267798	0.0156324	0.00867253	0	0.213411	0.166686	0.00942147	0	0	0	0.0368715	0	0.182707	0	0	0	0	0	0.0198807	0	0.00677471	0.313163
I	0	0.00120905	0.00417906	0.0416114	0.106031	0.127689	0.0172173	0	0	0.0294015	0.0481518	0	0.31054	0	0	0	0	0.00496392	0.033947	0	0	0.275059
I	0	0	0.0121444	0.0241163	0.140489	0.0858461	0.0259824	0	0	0.00274947	0.0145069	0	0.273457	0.0116025	0	0	0	0.00383362	0.0112327	0	0	0.394039
I	0.00301686	0.0123757	0.00485498	0.0721405	0.137007	0.101237	0.0198522	0	0	0	0.032322	0	0.352195	0.00403993	0	0	0	0.00367539	0.0314781	0	0	0.225806
II	0.0333127	0.00733959	0.00926374	0.0360377	0.176667	0.0887092	0.0159779	0	0	0	0.0587368	0	0.299438	0.0005	0	0	0	0.00448096	0.0279659	0	0.0203668	0.221186
II	0	0.0638473	0.039791	0	0.145281	0.155763	0.0287044	0	0	0	0.0621119	0	0.304533	0.0130315	0	0	0.00189646	0.00797188	0	0	0.00427477	0.172794
V	0.00220772	0.0240727	0.00600791	0.0478405	0.114637	0.0496536	0.0220441	0	0	0	0.0322113	0	0.322901	0	0	0	0	0.00443236	0.0227803	0	0	0.351211
V	0	0.00976163	0	0.148861	0.0891906	0.0829554	0.0412574	0	0	0	0.079907	0	0.326414	0	0	0	0	0.0004	0.0245502	0	0.0139883	0.182699
I	0	0	0.00395377	0.00557739	0.0919924	0.0615975	0.0227646	0	0	0	0.0544686	0	0.466685	0.0211117	0	0	0	0.00231817	0.0248576	0	0.0180942	0.22658
I	0	0.0244237	0.00244563	0.00594441	0.125043	0.132302	0.017742	0	0	0.00447635	0.0417664	0	0.329036	0	0	0	0	0.00524184	0.0249545	0	0	0.286625
V	0	0.0385569	0.00387354	0	0.152191	0.0872536	0.0395553	0	0	0	0.0955647	0	0.357066	0	0	0	0	0.00112788	0.0114829	0	0.00175099	0.211577
I	0	0.0174551	0.00900144	0	0.0521882	0.0254381	0.0114294	0	0	0.0138257	0.0235948	0	0.355895	0	0	0	0	0.00549742	0.0283321	0	0	0.457343
I	0.0338079	0	0	0.00447995	0.130529	0.105838	0.0188535	0	0	0	0.0450723	0	0.295619	0	0	0	0	0.0006	0.0173018	0	0	0.347906
II	0.0477557	0	0.00381252	0.0600748	0.127597	0.083553	0.043067	0	0	0	0.0592054	0	0.388362	0	0	0	0	0.00188719	0.0227865	0	0	0.161899
I	0	0	0.0145507	0	0.135099	0.053456	0.0324848	0	0	0	0.0750425	0	0.391123	0.0119106	0	0	0	0.0076011	0.0112305	0	0.00570873	0.261793
I	0.0109007	0	0.00957959	0.00968404	0.156947	0.0497337	0.0328257	0	0	0	0.0964149	0	0.285315	0	0	0	0	0.00832973	0.00103243	0	0	0.339238
I	0	0.0257901	0.00644921	0	0.105263	0.0641934	0.00307924	0	0	0.016674	0.0441777	0	0.300541	0	0	0	0	0.00477921	0.0195864	0	0	0.409466
I	0	0.0193512	0.00244501	0	0.20197	0.116783	0.0170951	0	0	0.0007	0.0325481	0	0.296758	0	0	0	0	0.00166822	0.0226952	0	0	0.287955
I	0	0	0.0169055	0	0.114486	0.113182	0.0169692	0	0	0	0.0237423	0	0.205286	0	0	0	0	0.0100306	0.00520281	0	0	0.494196
I	0.0206624	0.00936742	0	0.0124681	0.238853	0.107018	0.0194773	0	0	0	0.0504275	0	0.348716	0.00881124	0	0	0	0.00391694	0.0168506	0	0.0170428	0.146389
I	0.0312703	0.00220703	0	0	0.193864	0.134488	0.0283976	0	0	0	0.0447474	0	0.321792	0.00596234	0	0	0	0.00354025	0.026728	0	0.00477783	0.202225
II	0.0133061	0.0220745	0.0123944	0.0146353	0.183913	0.0707318	0.0287381	0	0	0	0.0473464	0	0.25827	0	0	0	0	0.00239381	0.00980889	0	0	0.336387
I	0	0.0180198	0.0007	0.0155086	0.136847	0.157183	0.0187574	0	0	0	0.0333277	0	0.300282	0	0	0	0	0.00433133	0.0278731	0	0.00502187	0.282142
I	0	0.00252548	0.0230776	0	0.157939	0.0970715	0.018967	0	0	0.001	0.0489132	0	0.314856	0.0125599	0	0	0	0.00678224	0.0137657	0	0.00587474	0.296691
II	0.130757	0	0.00533029	0.0358052	0.230398	0.145844	0.0136219	0	0	0	0.0947854	0	0.234239	0	0	0	0	0.0025237	0.011901	0	0	0.0947946
I	0	0.00897929	0.0007	0.0005	0.108109	0.06509	0.0192539	0	0	0	0.045552	0	0.397484	0	0	0	0	0.00135224	0.0229297	0	0	0.330002
II	0.0243753	0.00218234	0.00556937	0.0321856	0.139672	0.0734782	0.0308025	0	0	0	0.0627569	0	0.364515	0	0	0	0	0.00239351	0.0172132	0	0	0.244856
I	0.029641	0	0	0	0.101734	0.135611	0.0239165	0	0	0	0.0469636	0	0.341066	0	0	0	0	0.00461626	0.0256393	0	0	0.290813
II	0.00537254	0.0275927	0.0069617	0.0359887	0.145668	0.115234	0.0408518	0	0	0	0.0642514	0	0.354389	0	0	0	0	0.00473161	0.0208267	0	0.00371258	0.17442
V	0.0246367	0.00109048	0.00458181	0	0.242783	0.169318	0.0356809	0	0	0.00837865	0.0526922	0	0.329551	0	0	0	0	0.00235795	0.0142865	0	0.00880877	0.105834
II	0.030461	0	0.0007	0.0769021	0.128471	0.102081	0.0232504	0	0	0	0.101234	0	0.275697	0	0	0	0	0	0.0206014	0	0.0003	0.240248
II	0	0.0481276	0.00526285	0.0518447	0.140414	0.0705616	0.0338528	0	0	0	0.145885	0	0.309414	0.00102609	0	0	0	0.00455783	0.0204653	0	0	0.168588
II	0.0185829	0.099276	0.00594352	0.0851504	0.0862124	0.110467	0.0254083	0	0	0	0.0462823	0	0.410281	0.00444551	0	0	0	0.00479027	0.0107682	0	0.0118675	0.0805248
I	0	0.00695758	0.00948739	0	0.114493	0.100173	0.0407038	0	0	0	0.0432912	0	0.399394	0	0	0	0	0.00416409	0.0336079	0	0	0.247728
V	0.0271296	0	0.00382899	0.0821977	0.159871	0.153747	0.0812763	0	0	0	0.0868463	0	0.25131	0	0	0	0	0.00114986	0.0224077	0	0.0115469	0.118688
I	0	0.0156748	0.00940375	0.0144675	0.182027	0.11355	0.023664	0	0	0	0.0775516	0	0.367282	0	0	0	0	0.00387776	0.0177844	0	0.005674	0.169043
II	0.00646827	0.0317825	0.0126173	0.0119036	0.209916	0.196933	0.0206085	0	0	0.00254906	0.0532255	0	0.255168	0	0	0	0	0.00411976	0.0208973	0	0.00544335	0.168368
II	0.0252949	0.0352855	0.0126099	0.114009	0.132386	0.1982	0.0173696	0	0	0.0132673	0.0110555	0	0.261138	0.00755719	0	0	0	0.0038927	0.0302058	0	0.0135044	0.124225
I	0	0.0006	0.00164673	0.0641539	0.0827151	0.0476017	0.0178123	0	0	0	0.100015	0	0.40786	0	0	0	0	0.00168133	0.0217984	0	0	0.254075
V	0.0137618	0.00840299	0.00609935	0.0357922	0.192178	0.116266	0.012204	0	0	0	0.0509149	0	0.359193	0	0	0	0	0.00384609	0.0222483	0	0.0003	0.178814
II	0.0246698	0.00140667	0.00790209	0.0629015	0.2575	0.177924	0.0396081	0	0	0	0.0941436	0	0.238392	0.001	0	0	0	0.0035067	0.00263753	0	0.0178399	0.0706105
II	0.0100156	0.0309709	0.0035382	0	0.17829	0.113865	0.0111711	0	0	0	0.0450806	0	0.345677	0	0	0	0	0.00523694	0.0284035	0	0	0.227751
I	0	0.0225218	0.00318598	0	0.0853274	0.0735726	0.0270417	0	0	0	0.0368521	0	0.270251	0	0	0	0	0.0052331	0.0183674	0	0	0.457647
II	0.0383522	0	0.0007	0.0127495	0.157411	0.112288	0.0255156	0	0	0	0.0405114	0	0.302506	0	0	0	0	0.0007	0.0191477	0	0	0.290099
V	0.0007	0.0009	0.0002	0.00362804	0.102219	0.0546689	0.0190724	0	0	0	0.0498386	0	0.411502	0	0	0	0	0.0007	0.0184774	0	0	0.338022
II	0	0.0490314	0.00148168	0.0635349	0.155611	0.147411	0.0367772	0	0	0	0.0924478	0	0.315928	0	0	0	0	0	0.0247757	0	0.00594348	0.107058
I	0.00810845	0	0.0161731	0.00177849	0.0757735	0.111806	0.0169509	0	0	0	0.0374633	0	0.460903	0	0	0	0	0.00805503	0.0161345	0	0	0.246854
II	0.0310463	0.0148525	0.00640532	0.096717	0.133059	0.18006	0.0352603	0	0	0.0167983	0.0132829	0	0.315007	0.00359522	0	0	0	0.00373137	0.0242756	0	0.00564419	0.120265
V	0.023149	0	0.00194221	0.152381	0.103634	0.188824	0.0337155	0	0	0	0.036555	0	0.309081	0.0001	0	0	0	0.0008	0.0253671	0	0.0164872	0.107989
I	0	0.0290453	0.00718079	0	0.131908	0.163867	0.0113698	0	0	0	0.04819	0	0.331142	0.00760453	0	0	0	0.00337919	0.0239057	0	0.00215362	0.240254
II	0.0134838	0.0114675	0.0153446	0.0127916	0.0990215	0.18074	0.0307875	0	0	0.00454019	0.0292093	0	0.346609	0	0	0	0	0.00472139	0.0259761	0	0	0.225308
I	0.056254	0	0	0.0124627	0.105774	0.0563584	0.0427362	0	0	0	0.0520791	0	0.479002	0	0	0	0	0.0008	0.02883	0	0.0009	0.164826
II	0.0394069	0	0.00548197	0.0101539	0.147052	0.0818934	0.0208429	0	0	0	0.0612827	0	0.418875	0	0	0	0	0.00409038	0.0260797	0	0	0.184842
V	0	0.0263631	0.00596401	0	0.114416	0.133661	0.0159082	0	0	0	0.0568001	0	0.347633	0	0	0	0	0.00532125	0.00776365	0	0	0.286171
I	0	0.0302515	0.0168105	0	0.107322	0.0779088	0.0134686	0	0	0.0060486	0.0514816	0	0.396686	0.00291035	0	0	0	0.00580226	0.00936608	0	0	0.281944
I	0	0.0154328	0.00312494	0.00186981	0.110322	0.0549941	0.0300231	0	0	0	0.0494188	0	0.408314	0	0	0	0	0.00111582	0.0256361	0	0	0.299748
I	0.00186001	0.0180327	0.00577518	0	0.135891	0.10615	0.0159827	0	0	0	0.0523881	0	0.349079	0	0	0	0	0.00494856	0.0228544	0	0.00127492	0.285763
V	0.0007	0.0370319	0.00257645	0.00864084	0.229159	0.141393	0.014565	0	0	0	0.0171629	0	0.292497	0	0	0	0	0.00103867	0.0275536	0	0.00460812	0.223033
I	0	0	0.00359391	0.0391399	0.0832578	0.070932	0.0209756	0	0	0	0.0565865	0	0.377583	0.00225394	0	0	0	0.00370595	0.0353916	0	0	0.30658
I	0.0216928	0	0.0022451	0	0.140081	0.127501	0.00486755	0	0	0	0.0543752	0	0.31323	0	0	0	0	0.00474956	0.0209543	0	0	0.310303
II	0	0.0256987	0.027023	0.0891866	0.108084	0.171691	0.0218034	0	0	0.0133525	0.0319524	0	0.265609	0.00829452	0	0	0	0.00812128	0	0	0	0.229184
I	0.0050706	0.0116499	0	0	0.0974753	0.0862707	0.0184328	0	0	0.00892617	0.0367276	0	0.37592	0	0	0	0	0.00504567	0.0299625	0	0	0.324519
II	0	0.0438803	0.0119387	0.00945116	0.165676	0.158324	0.00613257	0	0	0.00607405	0.0280777	0	0.35874	0	0	0	0	0.00409757	0.0224328	0	0	0.185175
II	0.00435328	0.0117152	0.00433461	0.0472345	0.280478	0.109847	0.0362444	0	0	0	0.0610828	0	0.222379	0	0	0	0	0.00427599	0.0216788	0	0.00330816	0.193068
II	0	0.0287133	0.021557	0	0.205892	0.0828999	0.00524322	0	0	0	0.035221	0	0.339499	0	0	0	0	0.00483913	0.0235006	0	0	0.252634
I	0.0004	0.028397	0.00298823	0.0136024	0.118099	0.108722	0.0198728	0	0	0	0.0261859	0	0.370553	0	0	0	0	0.00497934	0.020688	0	0	0.285549
I	0.0318058	0.0167072	0	0	0.200954	0.130987	0.0420283	0	0	0	0.0535866	0	0.37698	0	0	0	0	0	0.0302462	0	0	0.116706
V	0.0425221	0.00665923	0	0	0.213456	0.151742	0.0158447	0	0	0	0.0339051	0	0.367462	0.0007	0	0	0	0.00355758	0.0323263	0	0	0.131861
II	0.021465	0.00159188	0.0168131	0	0.216702	0.124706	0.0141784	0	0	0	0.0568069	0	0.269607	0	0	0	0	0.00524867	0.0184218	0	0.00367824	0.250781
II	0.0231831	0.00450804	0.00281676	0.0660001	0.123017	0.0817223	0.0303523	0	0	0	0.071087	0	0.38902	0	0	0	0	0.0003	0.0304612	0	0	0.177501
II	0	0.0402765	0.00635139	0.166438	0.15122	0.0951848	0.0125204	0	0	0	0.0326547	0	0.333259	0.00349646	0	0	0	0.00354938	0.02293	0	0	0.132119
II	0	0.0115938	0.00441646	0.201883	0.106282	0.115826	0.0307205	0	0	0	0.0791369	0	0.271199	0	0	0	0	0.0033344	0.0233924	0	0.00710558	0.145111
I	0	0.0114273	0.00651722	0.0479043	0.147475	0.106721	0.0146997	0	0	0	0.056575	0	0.372246	0	0	0	0	0.00383839	0.023389	0	0	0.209207
II	0.0144006	0.0119117	0.00966878	0.124189	0.17728	0.0855539	0.0350004	0	0	0.0098309	0.0480726	0	0.26678	0.00272909	0	0	0	0.00439201	0.0253649	0	0.00687924	0.177947
V	0	0.0289275	0.00341352	0.0420802	0.106169	0.112007	0.00558525	0	0	0.0106037	0.0196076	0	0.323116	0	0	0	0	0.00461516	0.0308226	0	0	0.313052
I	0	0.00484305	0.00346254	0.00979018	0.0662524	0.0635227	0.0227387	0	0	0	0.0216504	0	0.303722	0	0	0	0	0.004677	0.035004	0	0	0.464337
I	0	0.0121273	0	0	0.2163	0.0666269	0.0523402	0	0	0.00160431	0.079366	0	0.367874	0	0	0	0	0.00112861	0.0180996	0	0.0144837	0.17005
I	0	0.0396268	0.00354299	0.0591832	0.0612825	0.00867708	0.034698	0	0	0	0.0506722	0	0.36381	0	0	0	0	0.0134769	0.0338935	0	0	0.331137
I	0	0.018212	0.00934442	0	0.0894118	0.138039	0.0279493	0	0	0.0053866	0.0125356	0	0.325707	0.00511352	0	0	0	0.00725844	0	0	0	0.361042
II	0	0.0222771	0.00781998	0	0.15858	0.097303	0.0218626	0	0	0	0.0470384	0	0.364585	0	0	0	0	0.00504383	0.0220015	0	0	0.253488
I	0.00371802	0.0211486	0	0.134305	0.114774	0.0652044	0.0642493	0	0	0	0.0626817	0	0.351825	0	0	0	0	0.0007	0.0176151	0	0	0.163731
V	0.0338697	0	0.00125687	0	0.0957614	0.0416525	0.0295362	0	0	0	0.0484325	0	0.357076	0	0	0	0	0.00180225	0.0202631	0	0	0.37035
I	0.0200941	0.00488825	0	0.0648905	0.130012	0.0931088	0.00909837	0	0	0.00584785	0.0583614	0	0.3069	0	0	0	0	0.00226447	0.0216408	0	0.0222532	0.260641
II	0.0200909	0.0226431	0	0.0571314	0.143567	0.224042	0.0158343	0	0	0.00265114	0.0283093	0	0.33429	0	0	0	0	0.0042014	0.0262743	0	0	0.120966
I	0.0106855	0.00774968	0.00496508	0.0376218	0.113051	0.0564334	0.0251464	0	0	0	0.0395498	0	0.368759	0	0	0	0	0.00527924	0.0240017	0	0	0.306758
I	0	0.00617967	0.00786801	0	0.105268	0.0991696	0.023113	0	0	0	0.0891141	0	0.445068	0.00487623	0	0	0	0.0037183	0.0208191	0	0.0007	0.194083
II	0.0256982	0.0257926	0.00873072	0.0435779	0.169871	0.0976912	0.0352227	0	0	0	0.0447429	0	0.294735	0	0	0	0	0.00564198	0.0186734	0	0	0.229622
II	0.0192881	0.041287	0.00535867	0.0144423	0.251311	0.146564	0.0371989	0	0	0.00205774	0.0224653	0	0.249499	0	0	0	0	0.00133119	0.026503	0	0.00463027	0.178064
V	0.0565122	0	0	0.00867703	0.214	0.113767	0.0322301	0	0	0	0.0511603	0	0.354776	0.0008	0	0	0	0.00418443	0.0259354	0	0.00392582	0.134036
V	0.0160177	0.0086667	0.00530295	0.0453027	0.114223	0.0694063	0.0120245	0	0	0	0.0522413	0	0.35507	0	0	0	0	0.00407349	0.0252662	0	0	0.292404
II	0.00571503	0.0177697	0.0077464	0.0557403	0.160394	0.106277	0.0569586	0	0	0	0.120313	0	0.330775	0	0	0	0	0.00372316	0.0103753	0	0.013016	0.111197
I	0.0147661	0.00186137	0.00489612	0.0258911	0.14637	0.0500976	0.0402481	0	0	0	0.0721546	0	0.368756	0	0	0	0	0.004754	0.0261487	0	0	0.244056
I	0	0.0174088	0.0009	0.00671473	0.0833687	0.0593632	0.0186188	0	0	0	0.0225222	0	0.452565	0	0	0	0	0.00465186	0.029404	0	0	0.304529
II	0.0105672	0.00594147	0.00318609	0.0816108	0.0688477	0.171049	0	0	0	0	0.114475	0	0.334333	0.00276854	0	0	0	0.00273168	0.0191052	0	0	0.185384
I	0	0.00968966	0.0200387	0.0987291	0.0558882	0.0774433	0.100609	0	0	0.138069	0.23015	0	0.196246	0.0242889	0.00214337	0	0.00322435	0	0	0	0	0.0434801
II	0.0522936	0	0.0069212	0.00419645	0.0949334	0.114951	0.0297675	0	0	0	0.101421	0	0.406344	0	0	0	0	0.00478017	0.0219941	0	0.0100687	0.15233
V	0	0.0481617	0.00432138	0	0.106793	0.182184	0.0320398	0	0	0.0155198	0.0474169	0	0.300834	0	0	0	0	0	0.017182	0	0.00836631	0.237181
I	0.00232226	0.00676297	0.00345243	0.0333147	0.089277	0.124407	0.0189024	0	0	0	0.0478326	0	0.356993	0	0	0	0	0.00421104	0.0332261	0	0	0.279299
II	0.0135186	0	0.0124598	0.0105475	0.0968951	0.104942	0.0376367	0	0	0	0.0809985	0	0.458574	0	0	0	0	0.00405058	0.0272537	0	0.0002	0.152906
II	0	0.0320528	0.0107506	0.111004	0.149716	0.143381	0.0222526	0	0	0	0.0699144	0	0.238715	0.00921775	0	0	0.0004	0.00709174	0	0	0	0.205506
V	0	0.0266032	0.0125849	0	0.163262	0.204101	0.0239322	0	0	0	0.0331661	0	0.294548	0.0162158	0	0	0.00156421	0.00741926	0.00767147	0	0	0.208933
II	0.00733927	0.0135047	0.0133016	0.00517538	0.105577	0.119975	0.0306559	0	0	0.00673901	0.0586984	0	0.326617	0	0	0	0	0.00149764	0.0226603	0	0.0188106	0.269448
II	0.0250822	0.00581346	0.0147216	0.046695	0.176768	0.121621	0.0086224	0	0	0.0410282	0.0302917	0	0.279594	0.00133514	0	0	0	0.00451133	0.0193879	0	0	0.224528
I	0	0.0181479	0.00597684	0	0.12973	0.0902197	0.0162892	0	0	0	0.038676	0	0.356359	0	0	0	0	0.00418345	0.0252724	0	0	0.315146
II	0.0266515	0.0419168	0.00237934	0.128119	0.13133	0.150968	0.0177999	0	0	0.00282654	0.0559419	0	0.310983	0.00535975	0	0	0	0.00394719	0.0152792	0	0	0.106499
II	0.00169459	0.0150057	0.00691137	0	0.113615	0.1413	0.0217792	0	0	0.00802367	0.0554045	0	0.297204	0	0	0	0	0.00198958	0.012207	0	0	0.324865
V	0.0170311	0	0.00152865	0.0269765	0.156476	0.101766	0.0185333	0	0	0	0.0517585	0	0.306319	0	0	0	0	0	0.0257541	0	0.00757451	0.286282
II	0.0337128	0	0.00403105	0.00279797	0.176328	0.15613	0.0395297	0	0	0.0290188	0.0348705	0	0.294977	0	0	0	0	0.0002	0.0195378	0	0.00291416	0.205989
V	0.0446957	0	0.0106322	0.0125697	0.111004	0.131753	0.0303871	0	0	0	0.0344038	0	0.267356	0.0188386	0	0	0	0.00701069	0.0033705	0	0.0191024	0.308876
V	0.0160149	0.00628467	0.00585435	0.00724492	0.140955	0.068244	0.0340729	0	0	0	0.0457343	0	0.488303	0	0	0	0	0.00406965	0.02618	0	0	0.157042
I	0.00392513	0.00861502	0.00372931	0	0.162512	0.0998597	0.0146112	0	0	0	0.0417457	0	0.323201	0	0	0	0	0.0046461	0.0248506	0	0	0.312305
II	0	0.032913	0.00447553	0.0378086	0.13254	0.164599	0.0552318	0	0	0.0276375	0.0600684	0	0.337506	0	0	0	0	0.00124418	0.0165942	0	0	0.129381
V	0.014223	0.0111095	0.0001	0.0518788	0.172734	0.120552	0.0355188	0	0	0.00481184	0.0598357	0	0.359245	0	0	0	0	0.00451497	0.0226287	0	0.00665432	0.136189
II	0.00971254	0.0112577	0.00247571	0.0739672	0.175259	0.103966	0.0156217	0	0	0	0.0659169	0	0.265149	0	0	0	0	0.001	0.0215628	0	0.00500898	0.249112
II	0	0.0391158	0.0092088	0.0259979	0.196759	0.210609	0.0285943	0	0	0.0132543	0.044152	0	0.281323	0.00658491	0	0	0	0.00348372	0.0169947	0	0.00158031	0.122342
II	0	0.0465268	0.00632869	0	0.176029	0.0939582	0.0166001	0	0	0	0.0523262	0	0.346176	0	0	0	0	0.00437736	0.0189447	0	0.00551682	0.233216
V	0.035033	0	0.00593988	0.00360807	0.197842	0.123693	0.0250794	0	0	0	0.023949	0	0.326063	0	0	0	0	0.0043165	0.0332658	0	0	0.22121
I	0	0.00256615	0.0005	0.0153777	0.0796733	0.0820007	0.0463622	0	0	0	0.0692266	0	0.478041	0	0	0	0	0.0009	0.0271003	0	0	0.198251
V	0	0.0202764	0.0200414	0	0.117177	0.219605	0.0191583	0	0	0.0207635	0.0194046	0	0.327961	0.0162543	0	0	0	0.00609897	0.00942092	0	0	0.203838
I	0	0	0.00289895	0.0839314	0.0669514	0.111577	0.0306545	0	0	0.0276519	0.00970639	0	0.534737	0.0193335	0	0	0	0.0005	0.0463691	0	0.0656456	0
II	0.0107954	0.0170325	0.00910753	0.106002	0.156917	0.0895345	0.048916	0	0	0	0.0581463	0	0.342541	0	0	0	0	0.00398078	0.0246051	0	0.00660617	0.125816
II	0.00378395	0.0272785	0.0135949	0.0601394	0.105876	0.089289	0.026157	0	0	0	0.0309046	0	0.309841	0	0	0	0	0.00530835	0.026408	0	0	0.301419
II	0	0.020567	0.00483185	0	0.149378	0.082716	0.0312519	0	0	0.00220919	0.0587241	0	0.37366	0	0	0	0	0.00189151	0.0274592	0	0.00212101	0.245191
II	0.0216088	0	0.00380832	0.00436963	0.274762	0.0646884	0.00926534	0	0	0	0.0633504	0	0.324037	0	0	0	0	0.00139262	0.0254356	0	0	0.207283
II	0.0706104	0	0.00431299	0.156502	0.113232	0.0746896	0.0327694	0	0	0	0.0564653	0	0.318379	0	0	0	0	0.00222639	0.0207835	0	0.0203515	0.129678
II	0.00290384	0.00462961	0.00643306	0.178067	0.115309	0.0596572	0.0391699	0	0	0	0.118192	0	0.279007	0	0	0	0	0.00453458	0.0271265	0	0	0.16497
I	0.00396153	0.0200305	0.00520912	0.0084078	0.140203	0.114542	0.0228521	0	0	0	0.0235711	0	0.28611	0	0	0	0	0.00419352	0.031467	0	0	0.339452
II	0.0145177	0.0157416	0.00672462	0	0.156743	0.0900248	0.0124177	0	0	0.00585155	0.0438616	0	0.355367	0	0	0	0	0.00533809	0.0243434	0	0	0.269069
V	0.0241043	0.00139345	0.00772219	0.00362485	0.143851	0.0576228	0.013888	0	0	0	0.0720425	0	0.452115	0	0	0	0	0.00417374	0.0359924	0	0.00338156	0.180088
II	0.0396834	0.0234081	0.0193646	0.0767534	0.219598	0.127152	0.0125453	0	0	0.0142005	0.0402557	0	0.266603	0	0	0	0	0.00429705	0.0253272	0	0	0.130811
I	0	0	0.0065128	0	0.0639663	0.0505039	0.0202281	0	0	0.0006	0.0283765	0	0.333204	0	0	0	0	0.00336158	0.0210733	0	0	0.47222
I	0	0	0.0102896	0.0516953	0.115635	0.121938	0.020322	0	0	0	0.0388567	0	0.445082	0.019678	0	0	0	0.00621373	0.00239074	0	0	0.167899
V	0.0174112	0.0386135	0.00261537	0.0077099	0.176226	0.11228	0.0189304	0	0	0.00238654	0.0236915	0	0.317815	0	0	0	0	0.00193824	0.0359791	0	0.0219301	0.222474
V	0.0166456	0.00603913	0.00527152	0.0786488	0.13053	0.119767	0.0223374	0	0	0	0.0509011	0	0.28924	0	0	0	0	0.00488185	0.0252391	0	0	0.250499
V	0	0.0243614	0.0303172	0	0.095819	0.0910998	0.0344141	0	0	0	0.061301	0	0.374232	0	0	0	0	0	0.0229683	0	0	0.265458
II	0.0281809	0.0351251	0.0112213	0	0.297508	0.220305	0.0161492	0	0	0	0.00840262	0.00568581	0.222361	0.00572728	0	0	0	0.0039391	0.0200444	0	0	0.125351
I	0	0.0211528	0.00480739	0	0.122164	0.0765262	0.0267685	0	0	0	0.0769096	0	0.354791	0	0	0	0	0.00514974	0.0165742	0	0	0.295157
I	0	0	0.00892038	0.0442199	0.120484	0.110978	0.0186096	0	0	0	0.0507938	0	0.506409	0.0127508	0	0	0	0.00621778	0.0144383	0	0	0.106179
II	0.00601392	0.0207736	0.0084532	0.019422	0.198921	0.0905373	0.00903179	0	0	0	0.030954	0	0.314074	0	0	0	0	0.00502222	0.0243554	0	0	0.272441
I	0.00189866	0.0165193	0.0009	0	0.182493	0.0690918	0.0347536	0	0	0	0.0732216	0	0.334332	0	0	0	0	0.00183079	0.00959538	0	0	0.275325
V	0.0141631	0.00429137	0.00374919	0.0375895	0.165243	0.0970415	0.0230672	0	0	0	0.0470131	0	0.297316	0	0	0	0	0.00473836	0.0207287	0	0.0102986	0.27476
II	0.0494096	0.00111587	0.00273602	0.00510479	0.0991527	0.102913	0.037539	0	0	0	0.063494	0	0.421627	0	0	0	0	0.0013817	0.0304211	0	0	0.185105
I	0.00347285	0.00470706	0.0002	0.0289156	0.101479	0.0646054	0.0151117	0	0	0	0.0504311	0	0.257042	0	0	0	0	0.0008	0.0193758	0	0	0.453872
V	0	0.0272135	0.00136036	0	0.177422	0.102751	0.0172906	0	0	0	0.0411056	0	0.364571	0.00239774	0	0	0	0.0006	0.0277538	0	0.00527996	0.232299
V	0.0319114	0	0.00508026	0.0388492	0.156266	0.10367	0.0268967	0	0	0	0.048947	0	0.280967	0	0	0	0	0.00387733	0.0168863	0	0	0.28665
I	0.0202376	0.00468626	0.00431894	0.0304905	0.147854	0.0812142	0.0473704	0	0	0	0.0359079	0	0.273554	0	0	0	0	0.00211219	0.0244496	0	0.00752139	0.320283
V	0.00725219	0	0.0004	0.0548145	0.116095	0.0812252	0.0389746	0	0	0	0.0985001	0	0.379068	0	0	0	0	0.0004	0.0241436	0	0	0.199126
I	0	0.0130172	0.0008	0.0002	0.13316	0.0683386	0.0275365	0	0	0	0.0460388	0	0.36505	0	0	0	0	0.001795	0.022962	0	0	0.321105
V	0.00739681	0.001	0	0.0466912	0.0832765	0.108707	0.0445158	0	0	0.00536843	0.12639	0	0.307665	0	0	0	0	0.00155208	0.0238771	0	0	0.243592
V	0.0151699	0.0143286	0.00544685	0	0.194649	0.13344	0.0213298	0	0	0	0.0322289	0	0.278033	0	0	0	0	0.00522488	0.0263025	0	0	0.273847
V	0.0059888	0.0219336	0	0	0.196456	0.158459	0.00721999	0	0	0	0.0301413	0	0.41493	0.0071631	0	0	0	0.00337066	0.0299462	0	0.00782572	0.116565
I	0	0	0.0188818	0	0.120594	0.123432	0.03611	0	0	0.00568411	0.0459383	0	0.266838	0.021245	0	0	0	0.00695474	0.0157177	0	0.0271302	0.311474
I	0.0182902	0	0.013978	0	0.153073	0.089702	0.0173526	0	0	0	0.0451239	0	0.230571	0	0	0	0	0.0090502	0.0002	0	0	0.422684
I	0.0228647	0.00311389	0	0.00401352	0.238701	0.141289	0.0237262	0	0	0	0.080951	0	0.320026	0.0130082	0	0	0	0.00139703	0.00766511	0	0.0246795	0.118564
I	0.0127454	0.00359471	0.00419559	0.0298613	0.167846	0.0706768	0.00913003	0	0	0	0.0539608	0	0.325045	0	0	0	0	0.00468662	0.0183063	0	0	0.299952
I	0.017268	0.0144277	0	0	0.129386	0.108854	0.0260349	0	0	0	0.049754	0	0.353617	0	0	0	0	0.00317367	0.0296469	0	0.00670236	0.261136
I	0.0004	0.0061978	0.0009	0.0783699	0.138417	0.0614722	0.0327764	0	0	0	0.0563045	0	0.356759	0	0	0	0	0.00431503	0.0311063	0	0	0.232942
II	0	0.0287422	0.0129363	0.085884	0.110605	0.0482554	0.0449398	0	0	0	0.044973	0	0.387842	0.00296139	0	0	0	0.00401063	0.0267034	0	0.0126849	0.189462
V	0	0.0211935	0.0008	0.0895902	0.171655	0.0959667	0.00250763	0	0	0	0.0503912	0	0.278133	0	0	0	0	0.00426898	0.0330877	0	0	0.252401
II	0	0.0488572	0.00701801	0	0.212501	0.101766	0.0293336	0	0	0	0.0442523	0	0.369273	0	0	0	0	0.0007	0.0197916	0	0	0.166426
II	0.00614183	0.0194246	0.023084	0.00675115	0.206364	0.076317	0.0130189	0	0	0	0.0481676	0	0.284366	0	0	0	0	0.00465195	0.0240595	0	0.00936535	0.278288
I	0.0009	0	0.00901615	0	0.132962	0.120192	0.0149879	0	0	0	0.0584023	0	0.341006	0.00389735	0	0	0	0.00689736	0	0	0.0166337	0.295093
I	0	0.0188477	0.00618164	0.0503473	0.0796442	0.0689975	0.0233333	0	0	0	0.0551855	0	0.352447	0	0	0	0	0.00409458	0.0213922	0	0	0.319529
V	0.00821525	0	0.00577783	0.0498859	0.106588	0.051373	0.0242701	0	0	0	0.0317255	0	0.415845	0	0	0	0	0.00556714	0.0357311	0	0.00452679	0.260495
V	0	0.00784179	0.0270353	0.0009	0.117653	0.0753987	0.0268551	0	0	0	0.0528635	0	0.357344	0.00146352	0	0	0	0.00887205	0.013296	0	0	0.31048
V	0.00414355	0.0109167	0.0008	0.0169265	0.188698	0.149683	0.0193238	0	0	0	0.0433853	0	0.256107	0	0	0	0	0	0.0227487	0	0.00123794	0.28601
I	0.0181444	0	0	0	0.0715678	0.0974746	0.018382	0	0	0.0174165	0.0261535	0	0.461265	0	0	0	0	0.00780137	0.0153095	0	0	0.266485
I	0.00483622	0.00851655	0.0037772	0	0.141501	0.097289	0.0122123	0	0	0	0.0561576	0	0.30584	0	0	0	0	0.004811	0.0234622	0	0	0.341596
I	0.0150524	0	0.0188173	0	0.127835	0.08055	0.0246991	0	0	0	0.0581214	0	0.285208	0	0	0	0	0.0093502	0.00724061	0	0	0.373126
V	0.001	0.0199376	0.0187192	0	0.17235	0.104774	0.0251929	0	0	0	0.037074	0	0.268199	0.0008	0	0	0	0.00921445	0.00701366	0	0	0.335709
I	0	0.102427	0.0168752	0.0237896	0.139507	0.0882973	0.0294947	0	0	0	0.0450005	0	0.269444	0.0214684	0	0	0.00169421	0.00709799	0.0138037	0	0.0375064	0.203594
V	0.0472649	0.0151544	0.00210425	0.00374999	0.12523	0.104321	0.064614	0	0	0.0525687	0.0946644	0	0.281807	0	0	0	0	0.00341006	0.0171831	0	0	0.187928
I	0.0198622	0.00898391	0	0.0192505	0.17771	0.109728	0.0336951	0	0	0.008776	0.0375332	0	0.271641	0	0	0	0	0.00232746	0.00908674	0	0	0.301406
I	0.0309123	0	0.0009	0.0480199	0.0838327	0.0733689	0.0220665	0	0	0	0.0634295	0	0.389066	0	0	0	0	0.00457514	0.0219933	0	0	0.261808
I	0	0.00657937	0.00791169	0.0672482	0.1196	0.0862472	0.0295049	0	0	0	0.0664434	0	0.370577	0	0	0	0	0.0044316	0.0220355	0	0	0.219421
I	0.00105992	0.00851004	0.0002	0.00124461	0.185993	0.11454	0.0422589	0	0	0	0.0867809	0	0.344037	0	0	0	0	0.00428513	0.0146304	0	0	0.196507
V	0	0.0169171	0.00478022	0.152266	0.0860948	0.0841465	0.0411419	0	0	0	0.0761775	0	0.255833	0	0	0	0	0.00473724	0.0211392	0	0	0.256767
I	0.0168962	0.0111582	0.00585865	0.0314145	0.15245	0.0679035	0.0300137	0	0	0	0.0596615	0	0.35586	0	0	0	0	0.00410782	0.0216782	0	0.0149518	0.228047
II	0	0.023865	0.0110848	0	0.103155	0.0805609	0.0115792	0	0	0.00140438	0.017374	0	0.31015	0.0021302	0	0	0	0.00414231	0.0252957	0	0	0.409258
I	0.00602011	0	0.00889566	0.0151064	0.126882	0.136924	0.01778	0	0	0	0.0395974	0	0.212956	0	0	0	0	0.00954384	0.0003	0	0	0.426016
II	0.00134088	0.031616	0.00278726	0.0971998	0.21021	0.112159	0.0434622	0	0	0.00245568	0.0530716	0	0.343931	0	0	0	0	0.00195442	0.0150912	0	0	0.0847215
I	0	0.0174946	0.00566438	0	0.0848945	0.0695452	0.0153696	0	0	0	0.0400832	0	0.267398	0	0	0	0	0.00340053	0.0270275	0	0	0.469122
II	0.0270639	0.00164402	0.0063759	0	0.195376	0.111357	0.00721021	0	0	0	0.0474496	0	0.357988	0.00101662	0	0	0	0.00440866	0.0199263	0	0.0002	0.219976
I	0.0157669	0.00215344	0.00439156	0.00524559	0.181718	0.090307	0.00697475	0	0	0	0.0420143	0	0.294787	0.00426999	0	0	0	0.00398245	0.0165412	0	0	0.331848
II	0.0357101	0.0172689	0.013307	0.0228695	0.101666	0.142672	0.0287164	0	0	0	0.018137	0	0.329008	0.00157577	0	0	0	0.0048659	0.0236803	0	0.00166251	0.258861
I	0	0	0.00199525	0.0876632	0.171354	0.0512623	0.0255716	0	0	0	0.0892236	0	0.352225	0	0	0	0	0.00424583	0.0216846	0	0	0.194775
I	0.00909752	0.0005	0.00614975	0.00956383	0.124634	0.0772666	0.0322254	0	0	0	0.0522278	0	0.397547	0.00185911	0	0	0	0.00403877	0.0248521	0	0	0.260038
II	0.00794496	0.00746224	0.00622542	0	0.18562	0.148029	0.0266006	0	0	0	0.0795991	0	0.344462	0.00166677	0	0	0	0.00423419	0.0227091	0	0	0.165447
II	0.0105905	0.00467061	0.00126516	0.0141585	0.0941005	0.10639	0.0163917	0	0	0	0.0679404	0	0.294126	0	0	0	0	0.00133015	0.0189944	0	0	0.370042
V	0.00648722	0	0.00795641	0	0.171316	0.180672	0.0136599	0	0	0	0.0402447	0	0.257971	0.00378944	0	0	0	0.00680821	0.00421045	0	0.00257715	0.304307
II	0.0318303	0.0281462	0.00174252	0.0160553	0.140497	0.0929556	0.00606061	0	0	0	0.0434109	0	0.321538	0	0	0	0	0.00128561	0.0414104	0	0	0.275068
I	0	0.0213038	0.017219	0	0.126366	0.111893	0.0245619	0	0	0	0.0254837	0	0.320413	0.0121599	0	0	0	0.00647138	0.0120919	0	0.00513068	0.316906
I	0	0.0112835	0.00342489	0.0638961	0.11462	0.0792415	0.0312745	0	0	0	0.0603681	0	0.397312	0.00522093	0	0	0	0.00341154	0.0265725	0	0.00645267	0.196921
II	0.0006	0.0110398	0.0119063	0.0159821	0.189338	0.0906297	0.019773	0	0	0	0.0604075	0	0.37541	0	0	0	0	0.00418957	0.0213747	0	0.0128861	0.186425
I	0.0138726	0.00940668	0	0	0.164315	0.087012	0.0420265	0	0	0	0.045853	0	0.456273	0	0	0	0	0.00407618	0.0321286	0	0	0.145036
II	0.0412956	0.00155436	0.00156316	0.0279539	0.193719	0.0865964	0.035612	0	0	0.00595971	0.0484341	0	0.364012	0	0	0	0	0.0004	0.0333643	0	0.00593605	0.153564
I	0.00372751	0	0.0108205	0.00735538	0.120964	0.124119	0.0197088	0	0	0	0.0119516	0	0.248396	0	0	0	0	0.00815478	0.0189327	0	0	0.42587
II	0.0181766	0.0333001	0.0269529	0.0472639	0.21549	0.178949	0.0273721	0	0	0	0.0649448	0	0.269863	0.0240731	0	0	0.00277486	0.00717354	0	0	0	0.0836656
II	0	0.0465537	0.00843504	0.00865239	0.152162	0.0779359	0.0183528	0	0	0	0.0383147	0	0.414804	0	0	0	0	0.0053288	0.0149276	0	0	0.214532
V	0.0172835	0.0225591	0	0	0.214539	0.144307	0.0435152	0	0	0.0110081	0.0411484	0	0.278411	0	0	0	0	0.00176807	0.0269647	0	0	0.198496
I	0	0.0211021	0.00425635	0	0.169674	0.107217	0.0101921	0	0	0	0.0533693	0	0.235783	0	0	0	0	0.00541026	0.0212114	0	0	0.371784
I	0.0148539	0.0074821	0	0	0.143441	0.0896072	0.0156309	0	0	0	0.0459751	0	0.416037	0	0	0	0	0.00412307	0.0243197	0	0	0.23853
II	0.0257254	0.0127362	0.00269638	0.0256003	0.160117	0.11211	0.0167873	0	0	0	0.0818279	0	0.277838	0	0	0	0	0.0009	0.0114061	0	0	0.272299
II	0.0114304	0.0566695	0.0182062	0.00555188	0.16432	0.145074	0.03013	0	0	0	0.0483133	0	0.278111	0.0042189	0	0	0	0.00961051	0	0	0	0.228333
V	0	0.0152022	0.00612946	0.00808408	0.131943	0.133996	0.0308365	0	0	0	0.0439527	0	0.443261	0.00155136	0	0	0	0.0036743	0.0253834	0	0	0.155985
V	0	0.0239081	0.00601862	0.00578421	0.190417	0.0962022	0.0147945	0	0	0	0.0709328	0	0.355464	0	0	0	0	0.00427342	0.0113756	0	0	0.220829
II	0	0.070502	0	0.048334	0.123673	0.173017	0.0159877	0	0	0.0122801	0.0290967	0	0.437633	0	0	0	0	0.00336433	0.0225742	0	0.00459227	0.0589456
V	0.0007	0.0146997	0.00115942	0	0.202304	0.101308	0.0325716	0	0	0.00534459	0.0428421	0	0.334818	0	0	0	0	0.00134158	0.0211133	0	0.00117936	0.240644
I	0	0.00671307	0.00499768	0.0739468	0.0955573	0.0491971	0.0307743	0	0	0	0.0455556	0	0.405078	0	0	0	0	0.00468147	0.0357388	0	0	0.24776
I	0	0.00747721	0.00126097	0	0.16328	0.0874528	0.0401134	0	0	0	0.0552184	0	0.348378	0	0	0	0	0.00254972	0.0181157	0	0	0.276154
II	0.0247351	0.00123989	0.00850126	0	0.148148	0.156507	0.0308562	0	0	0.00655088	0.0619253	0	0.387947	0.00708775	0	0	0	0.0037256	0.0197774	0	0.00923847	0.133759
II	0	0.0332179	0.00521785	0	0.184168	0.177974	0.0239733	0	0	0.0061443	0.0578234	0	0.275435	0	0	0	0	0	0.021378	0	0.00142062	0.213248
II	0.0284939	0.0200889	0.00580473	0.0115406	0.262259	0.106514	0.00879549	0	0	0	0.0357897	0	0.235609	0	0	0	0	0.00526588	0.0221755	0	0	0.257664
V	0	0.0359604	0.00825152	0.150839	0.0609518	0.0864964	0.0110732	0	0	0	0.0478685	0	0.342565	0.0003	0	0	0	0.00467939	0.0336968	0	0	0.217363
I	0	0.0202699	0.00397396	0	0.121343	0.072317	0.00943568	0	0	0	0.0418938	0	0.224685	0	0	0	0	0.00414049	0.0191549	0	0	0.482786
V	0.00420432	0.016433	0.00556881	0.00981322	0.156282	0.0693091	0.0346528	0	0	0	0.0237016	0	0.422015	0	0	0	0	0.00434083	0.0324547	0	0	0.221225
II	0.0122864	0.0195869	0.00811334	0.0119765	0.16136	0.122207	0.0115591	0	0	0	0.0449068	0	0.324335	0	0	0	0	0.00495854	0.0274385	0	0.0151096	0.236163
I	0	0.017096	0.003896	0.141449	0.0787104	0.071611	0.0462028	0	0	0	0.0764703	0	0.354721	0.00905845	0	0	0	0.00365571	0.0258474	0	0.0137479	0.157534
II	0	0.0161329	0.00793947	0.0816472	0.0932297	0.0641297	0.0181417	0	0	0	0.0323558	0	0.249107	0	0	0	0	0.00474616	0.0380725	0	0	0.394498
I	0.00650874	0.00111771	0.00531418	0.0191919	0.109537	0.105127	0.0239259	0	0	0	0.0573196	0	0.383442	0	0	0	0	0.0045969	0.0123261	0	0	0.271594
II	0	0.041016	0.00440269	0.0255135	0.194755	0.173	0.03466	0	0	0	0.0666853	0	0.297865	0.0079746	0	0	0	0.00368083	0.0244399	0	0.00108381	0.124923
I	0.00570097	0	0.018372	0.00253199	0.148988	0.0987318	0.0269653	0	0	0	0.0598449	0	0.217246	0	0	0	0	0.0088268	0.0136425	0	0	0.39915
I	0.0003	0.00498259	0	0.00858199	0.0859077	0.0495539	0.020864	0	0	0	0.0451671	0	0.363469	0	0	0	0	0.00170662	0.0283053	0	0.00146445	0.38967
I	0	0	0.0115317	0	0.0663576	0.08095	0.0225415	0	0	0	0.0350588	0	0.302475	0	0	0	0	0.00843977	0.0234014	0	0	0.449244
V	0.0270574	0.0116065	0.0017763	0.00547403	0.157387	0.161822	0.0281492	0	0	0	0.0236974	0	0.250441	0	0	0	0	0.0001	0.0318316	0	0.00164763	0.29897
I	0.0186559	0	0.00385084	0	0.118647	0.0867193	0.0108876	0	0	0	0.0326935	0	0.344272	0	0	0	0	0.00389922	0.0249456	0	0	0.355429
II	0.00219399	0	0.0476329	0	0.140079	0.151438	0.0162294	0	0	0.00153826	0.0310652	0	0.226034	0.00754996	0	0	0	0.00741206	0	0	0	0.368826
V	0.0220263	0.0191924	0.00298836	0	0.187322	0.0897351	0.00992361	0	0	0	0.0443024	0	0.214957	0	0	0	0	0.00447071	0.0164358	0	0	0.388646
I	0	0.0091112	0.0115271	0	0.045537	0.0430914	0.021115	0	0	0.0270341	0.0307405	0	0.474	0.0103461	0	0	0	0.00629916	0.021798	0	0.00657104	0.29283
I	0.00699894	0	0.0113353	0	0.13995	0.159142	0.0154503	0	0	0	0.0187169	0	0.281041	0	0	0	0	0.00760005	0.00186446	0	0	0.357901
I	0.00665728	0.0303453	0.0006	0.013622	0.154444	0.123019	0.0139993	0	0	0	0.068476	0	0.286253	0	0	0	0	0.0022718	0.0113908	0	0	0.288944
V	0	0.0016224	0.0266221	0	0.117218	0.113655	0.0256303	0	0	0	0.0229796	0	0.314967	0.00116874	0	0	0	0.00848925	0.0151908	0	0	0.352457
I	0	0.0179328	0.00274187	0	0.113189	0.063667	0.0219312	0	0	0	0.0422631	0	0.357039	0	0	0	0	0.00496531	0.0319631	0	0	0.344308
V	0	0.0134102	0.00786142	0.0901711	0.0736878	0.0525322	0.035969	0	0	0	0.0622923	0	0.423483	0	0	0	0	0.00478877	0.0231473	0	0.00136716	0.21129
II	0.0381354	0	0.00370972	0.0642167	0.151702	0.10991	0.0399405	0	0	0.00764024	0.0579208	0	0.288748	0	0	0	0	0.00134547	0.0177901	0	0	0.21894
I	0.00759459	0	0.00143261	0	0.151328	0.11298	0.0084198	0	0	0	0.0554962	0	0.255166	0	0	0	0	0.00450635	0.0211693	0	0	0.381907
II	0.0818824	0	0.00280705	0	0.27105	0.12358	0.0220667	0	0	0	0.0506952	0	0.204141	0	0	0	0	0	0.0167677	0	0.00383633	0.223174
V	0.00498637	0.00305595	0.00209338	0.0426261	0.150527	0.0907974	0.0710473	0	0	0	0.103268	0	0.316011	0	0	0	0	0.00319802	0.0187496	0	0	0.19364
V	0	0.0441225	0.00450629	0.0488239	0.134917	0.107439	0.0376747	0	0	0	0.0329444	0	0.239661	0	0	0	0.00191991	0.00378713	0.0279517	0	0	0.316253
V	0.070032	0	0.00576819	0	0.181199	0.0941012	0.0167337	0	0	0	0.0306267	0	0.327589	0.00368156	0	0	0	0.00386072	0.0217029	0	0	0.244705
V	0	0.0278601	0.00560195	0.00309381	0.269189	0.0857463	0.0245131	0	0	0	0.0535518	0	0.272628	0	0	0	0	0.00402507	0.0153813	0	0	0.238409
V	0	0.0190469	0.0055732	0.0495221	0.0950423	0.0460312	0.0329399	0	0	0	0.0736806	0	0.409026	0	0	0	0	0.00430543	0.0244776	0	0	0.240354
V	0.00317845	0.0059979	0.00425231	0.0763645	0.0995673	0.0773744	0.0254066	0	0	0	0.05821	0	0.351139	0	0	0	0	0.00489398	0.0320395	0	0	0.261577
I	0	0.0251791	0.00520586	0.00625156	0.176494	0.105757	0.0389843	0	0	0	0.0664243	0	0.384235	0	0	0	0	0.00391432	0.0291544	0	0	0.1584

## Sheet: Figure4b
Basophils	Eosinophils	Lymphocytes	Monocytes	Neutrophils	subgroups
0	0.1	1.3	0.4	6.1	II
0.1	0.2	1.5	1.1	3.3	I
0.1	0.3	1.6	0.8	4	II
0.1	0.3	1.8	0.5	7.1	V
0.1	0.1	0.8	0.9	4.7	I
0.1	0.2	0.8	0.8	6.9	I
0.1	0.3	1.4	0.5	3.9	I
0.1	0.2	2.7	0.6	6.2	V
0	0.1	1.3	0.4	7.5	I
0	0.3	2.4	0.6	7.4	I
0.1	0.1	1.8	0.4	4.9	II
0	0.1	0.7	0.4	3.7	I
0.1	0.1	1.7	0.4	4	II
0	0.1	2.6	0.3	3.8	II
0	0.1	1.4	0.6	3.5	II
0	0.1	1.4	0.5	4.7	I
0.1	0.3	1.8	0.6	2.4	I
0	0.1	1.7	0.4	3.6	V
0.1	0.7	2.6	0.6	7.4	II
0.1	0.1	1.9	0.8	4.8	II
0.1	0.1	2.7	0.5	4.4	II
0.1	0.3	3	0.6	3.9	II
0	0.1	1.4	0.4	3.1	I
0	0.1	1.4	0.2	2.1	II
0	0.1	1.1	0.4	4.9	I
0.1	0.1	1.8	0.7	6.6	I
0	0.1	1.3	0.3	3.4	II
0.1	0.1	2.4	0.5	4	II
0.1	0.2	1.5	0.4	3.4	V
0.1	0.1	1.4	0.5	5.4	V
0.1	0.4	1.6	0.6	3.8	II
0.1	0.3	2.7	0.8	7.4	I
0	0.1	0.6	0.4	4.2	I
0.1	0.3	3	0.7	4	II
0.1	0.1	7	0.4	1	I
0	0.6	1.5	0.6	4.1	II
0.1	0.1	1.4	0.4	4	V
0	0.1	1.4	0.6	6.6	I
0.1	0.4	1.6	0.7	4.3	II
0	0.2	2.3	0.4	3.7	II
0	0.1	1.3	0.4	3.9	V
0	0.2	1.8	0.5	6	II
0	0.1	3.3	0.8	5	II
0.1	0.2	2.6	0.7	8.2	I
0	0.1	2.3	0.5	2.8	II
0.1	0.1	1.5	0.5	6.1	II
0.1	0.3	3.1	0.5	4.2	V
0.1	0.4	2.1	0.5	5.9	II
0.1	0.8	1.9	0.5	6.1	V
0	0.1	0.8	0.8	5.4	V
0	0.1	1.4	0.4	4.9	I
0	0.1	2	0.6	3.9	II
0.1	0.2	1.9	0.4	3.4	V
0.1	0.4	1.9	0.5	4.3	II
0.1	0.2	2.1	0.5	6.1	II
0.1	0.3	1.4	0.5	5.1	V
0.1	0.2	1	0.8	5.4	I
0	0.1	1.3	0.5	7.3	V
0.1	0.7	0.9	0.5	0.1	I
0.1	0.2	1.8	0.5	7.2	II
0.1	0.3	1.3	0.6	5.1	II
0.1	0.1	2	0.6	3.4	II
0.1	0.2	1.9	0.4	2.8	II
0.1	0.1	2.5	0.5	5.5	II
0	0.1	1.9	0.4	7.7	I
0	0.3	1.5	0.4	4.5	II
0.1	0.1	1.3	0.7	4	V
0	0.1	2.3	0.4	3	II
0.1	0.1	0.7	0.8	12.7	I
0.1	0.1	1.6	0.9	6.5	I
0.1	0.3	1.7	0.4	4.2	V
0.1	0.3	2.6	1	7.5	V
0.1	0.1	2.3	0.6	6.6	V
0.1	0.2	1.5	0.4	5.1	I
0	0.1	1.7	0.5	5.2	V
0	0.1	1.3	0.6	4.6	I
0	0.1	2.3	0.5	5.3	V
0.1	0.1	1.5	0.3	3.8	II
0.1	0.8	2.2	0.8	7.4	I
0.1	0.5	1.7	0.7	5.7	V
0	0.1	2.1	0.7	7.2	I
0.1	0.2	1.3	0.5	4.7	V
0.2	0.3	1.2	0.7	2.4	I
0	0.1	1.7	0.3	2.8	V
0	0.1	1.9	0.3	4	I
0	0.1	1.7	0.7	4.5	I
0.1	0.2	1.9	0.7	5.2	I
0.1	0.2	1.2	0.3	2	I
0	0.1	1.8	0.2	4.2	V
0	0.2	1.5	0.5	4.6	I
0	0.1	0.9	0.5	5.6	II
0.1	0.2	2.1	0.7	5.2	II
0	0.1	2.8	0.8	5	I
0.1	0.2	1.7	0.7	5.8	I
0.1	0.1	1.5	0.4	2.2	II
0	0.1	1.9	0.6	5.4	II
0.1	0.5	1.1	0.4	3.4	II
0.1	0.3	1.2	0.5	6.3	I
0.1	0.1	1.8	0.6	5.2	I
0.1	0.1	2.4	1.1	7.2	II
0.1	0.2	2.2	0.6	4.2	II
0.1	0.1	1.7	0.7	6.9	I
0	0.1	1.6	0.5	3.7	II
0.1	0.1	1.7	0.6	4.2	II
0.1	0.4	2.4	0.7	5.5	I
0.1	0.4	2.5	0.7	6.8	V
0.1	0.3	2.5	0.8	9.1	I
0.1	0.1	1.3	0.7	6.6	V
0	0.1	1.5	0.5	6.5	I
0	0.1	1.6	0.6	5.7	V
0	0.1	1.8	0.3	4.3	V
0.1	0.2	1.1	0.5	4.1	V

## Sheet: Figure4c
Subgroups	SOX17 (rs13266183)	SOX17 (rs10106467)	BMPR2	HLA.DPA1/DPB1 (rs2856830.C/C)
III	0	0	0	1
I	0	0	0	0
III	0	0	1	0
V	1	0	0	1
V	2	1	0	0
III	1	0	0	0
I	0	1	0	1
III	0	0	0	0
I	0	0	0	0
II	1	0	0	2
I	1	0	0	NA
I	1	0	0	0
V	0	0	0	1
I	0	0	1	1
IV	0	0	0	2
IV	0	0	0	2
IV	0	0	0	2
IV	0	0	0	2
I	0	0	0	0
I	0	0	0	1
I	0	0	0	0
II	0	0	0	NA
I	0	0	0	0
I	0	1	1	NA
II	0	0	0	0
II	0	0	0	0
V	0	0	0	0
I	2	0	0	1
I	0	0	0	0
I	1	0	0	1
I	1	0	0	1
V	0	1	0	1
I	0	0	1	0
I	0	0	0	0
II	0	0	0	1
I	0	0	0	0
III	1	0	0	0
I	0	0	1	0
V	0	0	1	0
V	0	0	0	1
V	1	0	0	2
II	2	0	0	NA
I	1	0	0	1
I	1	0	0	0
II	1	1	1	1
I	1	0	0	0
II	0	0	0	0
I	1	0	0	0
I	0	0	0	NA
I	1	1	0	1
V	0	0	1	0
II	0	0	1	0
II	1	1	1	0
I	0	0	0	2
III	0	0	0	0
II	2	1	0	NA
II	0	0	1	0
V	0	0	1	0
V	1	0	0	0
V	0	1	1	NA
I	2	0	0	0
V	1	0	0	1
III	0	0	1	0
I	0	0	1	0
II	1	1	0	1
V	0	0	NA	NA
II	1	0	0	NA
IV	0	0	1	0
II	0	0	0	NA
I	0	0	0	1
II	1	0	1	0
I	1	0	1	0
II	1	0	0	1
I	0	0	0	1
I	0	0	0	0
I	0	0	1	0
I	1	0	0	1
I	1	0	0	1
II	1	0	0	0
V	0	0	0	0
II	1	0	1	NA
I	1	1	0	NA
II	1	0	0	0
III	1	0	0	1
II	0	0	NA	NA
II	0	0	0	NA
V	1	1	0	1
II	1	1	0	0
V	1	0	0	0
II	0	0	0	0
I	0	0	0	0
IV	0	0	0	0
I	1	0	1	0
I	1	0	0	0
I	0	0	0	1
IV	0	0	0	0
IV	0	0	0	0
IV	0	0	0	0
IV	0	0	0	0
I	1	1	0	1
I	0	0	0	0
V	0	1	0	1
I	0	0	0	1
IV	0	0	1	0
I	0	0	0	0
V	0	0	0	1
I	1	0	1	0
II	0	1	1	1
V	0	0	0	0
V	1	0	0	0
II	0	0	0	1
V	0	0	0	0
I	0	0	1	0
II	0	0	0	NA
I	1	0	0	NA
I	2	0	0	0
II	0	0	1	0
V	0	0	0	0
I	2	0	0	1
V	0	0	1	NA
V	0	0	0	1
III	0	0	0	0
I	0	0	0	0
IV	0	0	1	NA
IV	0	0	0	1
I	0	0	0	2
I	0	0	0	1
II	0	0	1	0
I	2	0	0	0
I	0	0	0	NA
I	0	1	0	1
IV	0	0	0	0
I	1	1	0	1
II	0	0	0	0
II	0	0	0	NA
V	1	0	0	0
III	1	1	0	1
I	0	0	0	0
V	0	0	0	0
V	2	1	0	0
II	0	0	1	1
III	0	0	0	NA
V	1	1	0	2
I	1	0	0	1
II	0	0	0	NA
V	0	0	0	0
II	0	0	0	0
I	0	0	0	NA
V	0	0	0	NA
V	2	0	0	2
II	1	0	0	2
II	0	1	0	0
V	2	0	1	NA
III	1	1	0	NA
I	2	1	0	1
V	0	2	0	NA
II	0	0	0	0
II	1	0	0	0
I	0	0	0	0
II	0	0	0	1
II	0	0	0	0
I	0	0	0	NA
V	0	0	NA	NA
V	0	0	NA	NA
I	0	0	0	1
II	0	0	0	0
II	1	0	0	0
II	0	0	0	0
III	0	0	1	NA
III	0	0	0	0
II	0	0	1	1
V	0	0	1	NA
V	1	1	0	0
V	1	0	0	0
V	0	0	0	0
I	0	0	1	NA
II	0	1	0	0
V	1	0	0	0
V	1	0	1	0
V	0	0	1	0
V	1	1	1	1
I	0	0	0	1
II	0	0	0	0
II	1	0	0	0
V	1	0	1	1
V	0	0	0	0
V	1	0	0	1
II	2	0	0	0
V	0	0	0	0
II	0	0	0	0
V	0	0	1	0
I	0	0	0	0
I	0	0	0	NA
V	2	1	0	0
V	0	0	0	0
II	1	1	0	0
I	0	1	0	0
I	0	0	0	0
IV	0	0	1	0
II	0	1	0	0
I	0	0	0	0
V	0	0	0	0
II	0	0	0	0
V	1	0	0	0
I	0	0	0	0
II	0	0	0	NA
I	1	0	0	0
V	0	0	0	0
II	1	0	0	0
I	0	0	1	0
II	0	0	0	0
I	0	0	0	NA
II	0	0	0	0
I	0	0	1	0
II	0	0	1	NA
III	1	2	0	2
V	0	0	0	0
II	1	0	0	NA
II	0	0	0	1
V	0	0	0	NA
II	0	0	0	2
V	0	0	0	0
II	1	0	0	2
II	1	1	0	0
I	0	0	0	1
V	1	0	0	NA
II	0	0	0	NA
II	0	0	0	NA
I	0	0	1	0
I	2	1	0	0
V	0	0	0	NA
I	0	0	1	1
II	1	0	1	NA
I	0	0	0	NA
I	0	0	0	1
I	1	0	0	0
II	0	0	0	0
V	0	2	0	1
I	1	0	0	0
I	0	0	0	0
I	0	0	0	0
II	0	1	0	NA
II	0	0	0	NA
III	0	0	0	0
II	2	0	0	2
II	0	0	0	1
I	0	0	0	0
I	1	0	1	0
II	0	0	0	NA
II	1	0	1	0
II	0	0	0	NA
V	1	0	0	1
V	1	0	0	0
I	0	2	0	0
I	1	1	1	NA
I	0	0	0	0
I	1	0	0	1
V	0	0	1	0
II	1	0	1	1
I	1	0	0	0
I	0	0	0	1
V	2	0	0	0
II	1	0	0	NA
IV	1	0	0	0
I	0	0	0	1
I	0	0	1	0
III	0	0	0	NA
V	0	0	0	0
V	0	0	0	2
II	0	0	0	1
II	0	0	1	0
II	0	0	0	NA
I	0	0	1	0
I	0	0	1	1
II	1	1	0	0
V	0	0	1	0
II	0	1	0	NA
I	0	0	0	NA
II	1	0	1	NA
V	1	0	0	0
V	0	0	0	0
I	1	0	0	NA
II	0	0	0	1
V	0	0	1	1
I	0	2	0	0
I	0	0	1	0
II	0	0	1	1
V	1	0	1	0
I	2	0	0	0
II	0	0	0	NA
V	1	0	0	0
II	1	0	0	NA
II	1	0	0	NA
III	0	0	1	0
V	1	0	0	NA
II	0	0	0	NA
V	0	0	0	1
II	0	0	0	0
II	1	0	0	1
II	0	0	0	0
II	1	1	0	0
II	0	0	0	NA
V	0	0	0	NA
V	0	0	0	0
I	0	0	0	NA
I	1	0	0	0
V	0	0	0	NA
II	1	0	0	0
II	0	0	0	0
II	0	0	0	1
III	0	0	0	0
I	0	0	0	1
I	1	0	0	0
II	1	0	0	0
I	0	0	0	NA
II	0	0	1	0
II	1	0	0	0
V	0	0	0	NA
II	0	1	0	0
II	0	0	0	NA
V	0	0	0	1
I	1	0	0	0
I	1	0	0	0
II	0	0	0	NA
I	0	0	0	0
II	2	0	0	1
V	0	0	0	0
V	1	0	0	2
I	0	0	0	0
I	0	1	0	1
I	0	0	0	0
II	0	0	0	NA
II	0	0	0	2
I	0	0	0	0
II	0	0	0	0
I	1	0	0	0
I	0	0	0	1
V	0	0	0	NA
I	0	0	0	2
V	1	0	0	NA
II	0	0	1	1
I	0	0	0	0
I	2	0	0	NA
I	1	0	0	0
V	1	1	1	0
I	0	0	0	NA
V	0	0	0	0
V	0	1	0	NA
V	0	0	0	1
V	0	0	0	0
I	1	0	0	NA
I	1	0	1	0
I	2	0	0	0
II	1	0	1	0
II	0	1	1	NA
II	2	1	0	2
I	0	0	0	0
II	0	0	0	NA
I	0	0	0	0
V	0	0	1	NA
I	0	0	0	1
II	0	0	1	1
II	0	0	0	NA
I	0	0	0	NA
I	0	0	0	NA

## Sheet: Figure5a
CRP	Age (diagnosis)	BMI	Urea	6MWD	spO2 pre	Uric acid	Comorbid. Sum	SvO2	NTproBNP	subgroups
5	61.1745	32.0351	5.3	NA	91	NA	0	64	396	I
NA	72.9582	28.4287	4.3	NA	96	NA	2	75	NA	V
NA	39.1321	31.4056	5.5	NA	NA	NA	0	71	NA	V
NA	42.9405	26.8503	4.9	NA	100	NA	0	72	NA	I
NA	49.8946	43.7045	8.1	NA	94	NA	3	47	NA	I
NA	52.8542	24.8358	7.2	NA	NA	NA	0	NA	NA	II
NA	45.5058	38.2934	6.5	NA	97	NA	4	59	NA	I
NA	76.5969	27.1527	8.1	NA	93	NA	1	70	2586	I
NA	49.5414	18.6667	4.9	NA	94	NA	2	71	NA	V
69	27.3676	29.3878	3.5	NA	96	NA	0	62	NA	I
5	65.5168	32.3265	9.9	NA	90	NA	4	59	855	I
5	66.9131	44.464	6.2	100	95	NA	2	NA	3702	I
5	29.7057	26.5754	6	310	100	NA	1	53	NA	I
NA	46.0643	31.3091	6.8	405	95	NA	1	65	75	II
NA	42.0835	43.2882	3.8	260	94	NA	1	65	595	I
5	59.0582	29.0548	9	311	95	NA	0	49	2338	I
NA	60.6352	22.7537	4.7	413	95	NA	1	72	NA	II
NA	30.872	NA	NA	NA	NA	NA	0	NA	NA	II
9	69.4209	33.4252	8.3	295	90	NA	3	60	5837	V
6	78.5517	35.0589	13.5	50	83	NA	4	62	3558	I
NA	33.6126	25.8645	8.1	460	97	NA	0	70	NA	I
NA	66.4723	28.2716	8.9	368	88	NA	5	NA	278	I
NA	31.6003	37.1972	6.7	380	99	NA	0	56.1	1216	I
NA	36.783	19.3359	5.1	415	100	NA	0	78.5	1619	V
NA	78.9405	21.9713	9.5	410	96	NA	1	62	5115	I
6	79.332	31.5152	8.9	76	93	NA	3	56.1	2085	I
NA	44.9911	27.0993	5.7	NA	97	NA	2	NA	NA	II
18	62.4504	49.4309	8.1	NA	NA	NA	2	64.3	1541	I
NA	42.1027	35.2957	7.8	NA	99	NA	2	59.1	691	I
2	50.6311	30.359	9.6	NA	96	NA	2	49	1054	V
6	41.87	34.1752	2.6	456	96	NA	2	68.3	540.2	V
NA	39.384	31.378	4.4	NA	98	NA	2	71.7	770.7	V
NA	32.501	24.0882	3.9	NA	100	NA	0	NA	NA	II
NA	52.2738	39.7582	4.2	182	92	NA	4	60.4	806.8	I
NA	50.5024	28.4024	4.6	NA	NA	NA	1	71.6	NA	I
NA	37.0075	31.0953	NA	NA	95	NA	5	69.2	NA	II
NA	69.3196	33.0786	22.5	NA	NA	NA	3	55.9	9114	I
NA	44.334	32.7579	4.8	429	98	NA	2	74.5	NA	II
NA	67.8549	27.6585	8.8	360	91	NA	3	63.7	5268	I
16	66.7269	36.738	8.8	206	92	NA	2	62.2	2028	I
NA	39.258	51.6398	3.2	178	94	NA	6	66.9	2741	I
NA	54.3381	25.8876	NA	NA	NA	NA	4	NA	NA	V
NA	35.7043	39.4531	5.2	327	96	NA	1	49.9	1252	II
NA	38.924	23.486	4.8	NA	NA	NA	2	NA	NA	II
19	14.0178	19.77	3.1	320	97	NA	1	72.2	NA	I
2	32.7228	24.4057	8.4	366	98	NA	1	52.1	NA	II
NA	29.8645	32.9879	7.3	355	98	NA	1	43	NA	II
NA	18.6502	19.7545	5.8	288	95	NA	1	59.4	2851	V
NA	53.4921	35.3186	6.9	160	94	NA	4	55.9	1183	V
NA	39.0965	34.3351	5.9	404	96	NA	0	51	4278	V
NA	70.2615	28.3737	8.5	154	90	NA	0	47.5	8443	I
NA	55.2088	35.4619	4.5	484	93	NA	3	75	NA	V
1	66.0315	28.3309	8	370	90	NA	4	59	2892	I
NA	34.7296	27.0261	5.2	426	98	NA	2	70.7	NA	II
NA	45.3662	35.8614	8.7	222	89	NA	2	72	3914	V
2	47.8823	37.3528	7.1	NA	93	NA	6	58.4	1175.52	II
3	57.6975	27.2509	4.3	NA	97	NA	1	77	11	II
2	52.2765	26.9382	6.3	NA	88	NA	2	70	76	I
5	29.5414	39.2573	8	NA	96	NA	0	NA	484	II
6	49.5496	24.2578	10.1	NA	NA	NA	2	68	NA	I
1	28.449	19.9481	4.1	NA	100	NA	0	76.6	81	II
NA	38.5791	22.5896	4.2	NA	98	NA	0	71.6	169	I
2	46.6995	33.1042	4.5	480	97	NA	0	NA	80	I
4	41.8426	28.8705	7	NA	97	NA	1	58.2	180	I
18	34.193	44.0771	2.9	NA	97	NA	2	68.3	30	I
NA	70.4668	29.9967	6.6	288	95	NA	2	63	169	I
NA	66.8309	29.0533	7.8	330	95	NA	2	66.4	271	II
3	19.8166	20.4023	4.5	377	97	NA	1	66	224	V
NA	31.9261	29.271	NA	NA	NA	NA	0	63	440	II
4	43.1567	30.8596	5.5	412	94	NA	3	60	1826.71	I
NA	41.1362	22.0932	5.5	438	100	NA	0	70	1268.55	II
NA	46.1793	32.05	6.3	264	90	NA	2	69	58	II
NA	62.9596	34.9851	5.6	430	96	NA	0	71	84.57	II
NA	16.0903	22.6562	5.1	540	95	NA	5	63.7	NA	V
NA	62.2149	17.4472	4.6	NA	NA	0.39	0	66.5	NA	II
3	12.8131	NA	3.9	NA	NA	0.29	0	NA	143.9	V
1	30.13	21.4536	2.8	510	99	NA	0	76.8	50	II
30	49.5962	30.1402	6.2	355	93	0.5	1	69.9	66.1	I
0.9	45.4237	31.0204	3.2	351	97	NA	0	58	164	I
6	71.4004	28.393	11	233	96	NA	3	71.8	NA	I
NA	46.1821	26.2204	6	380	96	0.44	1	63.9	NA	I
2	23.8385	27.6543	4.9	400	97	NA	0	66.3	1661	I
2	35.8138	28.1236	4.5	470	98	0.4	0	75.5	67	I
5	33.7413	27.4725	5.7	438	95	NA	1	64.6	NA	V
3	57.7057	37.8772	5.7	320	90	0.32	3	64	36.1	I
4	55.4114	28.3937	9.8	435	95	0.62	0	72.9	30	I
NA	32.8405	19.8882	NA	NA	NA	NA	2	69.5	NA	V
5	43.3155	24.2187	6.5	355	90	0.52	1	58.8	2000	I
6	35.7919	26.7229	5.4	420	95	NA	1	56	NA	II
6	47.8056	22.2985	2.5	NA	98	NA	0	NA	NA	V
11	54.9596	28.2407	4.2	400	93	0.46	1	54.6	NA	V
6	18.7077	20.6632	3.4	NA	93	NA	0	59	NA	II
NA	52.8789	29.0659	11.1	NA	NA	NA	1	70	NA	V
5	51.258	37.9472	6.1	295	97	0.64	2	64	2625.9	I
2	54.2916	29.6665	6.2	374	98	0.37	4	67.7	1006.3	II
42	42.6968	53.4068	3.3	NA	NA	0.68	2	14.9	867.5	I
7	59.0856	36.773	11	280	96	NA	3	75.8	NA	I
1	23.9316	30.1026	7.6	310	93	0.44	0	53.5	3498	II
4	55.1184	32.6362	8.5	327	93	NA	1	72.4	NA	V
2	70.4011	35.2236	17.1	122	93	0.49	3	62.9	4490	I
2	48.6708	23.7332	6.2	NA	100	NA	1	68	NA	V
1	41.4209	22.715	4	601	99	0.28	0	76.1	1251	V
3	67.0691	40.3148	3	293	98	0.35	1	76.2	NA	I
3	43.4771	21.6813	6.6	383	99	0.42	0	66.9	2999	I
3	70.0726	36.6001	11.7	220	96	0.49	2	70	2177	I
4	47.8248	25.0247	5.9	381	99	0.45	1	52.4	839	II
13	79.2197	34.2327	14.9	NA	NA	0.58	2	67.1	5087.7	I
NA	77.5003	28.8145	5.8	75	91	NA	1	71.9	NA	I
12	40.0192	42.9752	5.9	220	95	0.46	0	53.5	NA	I
1	27.2252	33.7601	3.2	340	99	0.36	0	66.9	341	I
2	47.091	22.4082	5.4	292	98	0.36	1	49.5	1885	II
3	25.2211	35.2941	4.8	349	98	0.26	2	75.2	306	II
1	49.3525	25.9354	4.3	360	98	0.23	1	67.3	1051	V
1	51.8631	30.9787	5.6	490	98	0.35	3	65.4	339	I
NA	46.5462	30.181	4.3	203	95	0.56	4	70.9	217	V
6	41.6126	25.193	5.2	300	90	NA	2	61.3	NA	V
NA	44.9309	26.5888	6.2	480	100	0.46	1	66.9	326	II
NA	24.0164	25.2081	NA	NA	NA	NA	0	70	NA	V
3	72.679	25.9151	7	40	99	0.4	2	58.4	1207	I
1	27.0856	21.7113	4.4	371	95	0.39	0	72.6	2093	II
NA	62.6913	22.0932	8.4	200	96	0.53	1	71.8	2298	V
NA	71.6988	22.5827	7.6	140	88	0.59	1	66.9	3394	II
NA	65.3717	39.7361	10.1	257	92	0.49	2	71.8	4018	I
1	27.9014	19.5535	5	390	99	0.32	0	72.4	607	V
2.4	60.7693	24.9962	6.6	NA	96	0.243	4	69.2	1	V
NA	38.2505	31.1234	NA	NA	NA	NA	0	NA	NA	II
1.8	64.7201	23.591	4.6	NA	91	0.354	1	61.4	NA	II
1.4	26.5599	29.911	8.1	NA	95	0.664	0	50.6	NA	V
17.1	47.8713	41.6506	5	NA	98	0.407	1	70.2	NA	I
6.8	51.7755	42.2477	5	NA	92	NA	1	53	NA	V
4.3	47.3758	29.9725	4.3	NA	94	0.428	1	78	NA	II
NA	34.0096	26.5381	2.5	NA	96	NA	1	NA	NA	II
NA	53.2457	18.3655	7.5	NA	94	0.52	1	70.3	NA	I
1.4	52.4819	22.0522	5.7	NA	97	NA	4	NA	965	II
NA	30.2396	21.4305	3.1	NA	98	NA	0	79.7	1	II
NA	70.0123	26.5625	3.5	NA	NA	NA	1	NA	1	I
1.2	76.6105	29.0253	6.8	NA	93	0.377	1	66.8	NA	V
21	65.7878	35.7259	10	NA	88	NA	2	49.7	NA	V
2.4	54.1985	33.8744	3.8	NA	97	NA	0	74.4	38	I
8.8	54.4723	32.2989	14.6	NA	97	NA	1	53.9	1476	II
3.9	21.6975	26.3656	4.4	NA	97	NA	0	71.4	NA	II
NA	31.0719	21.6732	3.5	NA	NA	NA	1	60.2	NA	II
0.3	36.6927	25.2994	4.9	NA	96	0.439	0	70.4	NA	II
4.2	31.2526	33.0579	2.7	NA	94	NA	1	68.9	NA	V
13.2	42.1081	35.608	5.3	NA	96	NA	0	46.6	NA	V
1.2	53.0021	30.5515	5.5	NA	81	NA	1	63.5	462	V
4	33.8125	28.8592	4.9	NA	94	NA	1	61.7	NA	V
NA	33.7604	28.3045	7.1	NA	95	NA	0	48.2	NA	I
NA	60.0739	23.3984	2.7	NA	97	NA	0	68	NA	II
2.1	33.0815	25.1044	6	NA	96	0.508	0	49.7	2676	V
3.7	31.937	NA	4.2	NA	97	0.347	0	67	NA	V
NA	26.5489	26.5182	6.4	NA	96	NA	0	59.1	NA	V
NA	43.7755	26.2956	7.6	NA	90	NA	0	58.9	NA	V
NA	68.4353	NA	4.4	199	95	NA	4	60	NA	I
0.8	44.7775	27.9996	6.7	NA	98	NA	0	75.1	NA	II
0.7	47.2799	25.1904	4.2	NA	97	NA	0	64	305	II
3	45.1034	27.9881	6.1	NA	94	0.445	1	NA	NA	V
2.6	61.4812	20.0816	8.3	NA	94	0.376	0	60.3	NA	V
NA	46.9377	30.3114	NA	NA	95	NA	0	53.9	NA	V
NA	39.4114	25.7901	NA	NA	NA	NA	1	60	NA	II
3.4	36.961	31.0339	3.7	NA	90	NA	0	60.9	NA	V
0.3	44.0767	20.7266	4.1	NA	95	NA	0	65.9	NA	II
15.6	35.0609	22.3081	5.7	NA	94	NA	0	58.7	NA	V
6.1	67.6523	44.6777	7.5	120	93	NA	4	53	NA	I
NA	39.8768	NA	NA	NA	NA	NA	1	64	NA	I
NA	39.3648	27.024	NA	NA	98	NA	0	NA	NA	V
NA	50.4476	26.747	7	NA	96	NA	0	64	NA	V
NA	35.0883	29.9753	4.6	NA	96	NA	1	67.8	NA	II
NA	19.0746	24.3661	NA	NA	97	NA	0	75.9	NA	I
NA	42.705	26.2507	NA	NA	NA	NA	3	55	NA	I
NA	NA	NA	NA	NA	NA	NA	0	NA	NA	II
6	56.063	25.1096	4.3	NA	92	0.315	0	62	NA	I
4.4	51.5346	32.4467	6.6	NA	92	NA	1	40.6	NA	V
3.2	51.989	32.3066	6.7	NA	94	NA	0	63.9	NA	II
7.8	67.5428	24.9561	10.3	NA	93	NA	0	62	NA	V
19	19.8522	NA	5.5	NA	98	NA	0	NA	NA	I
2	34.308	25.8744	4.5	NA	97	NA	0	NA	NA	II
5	30.2149	27.2463	3	NA	96	NA	1	NA	NA	I
NA	19.9233	28.9959	3.7	NA	96	NA	0	59.8	NA	V
5.9	71.8631	31.8047	5.8	NA	97	NA	1	61.2	NA	II
5.9	63.5756	24.5617	5.6	NA	95	NA	0	59.7	NA	I
1.9	65.4702	27.9172	7	NA	88	NA	2	59	NA	II
NA	47.1075	26.8801	4.5	NA	98	NA	0	71.6	NA	I
NA	11.7207	23.1641	NA	390	93	NA	0	61.5	782	II
21.7	57.6235	29.2578	4.8	NA	96	NA	2	52.3	NA	I
4	19.4853	25.7211	7.3	NA	98	NA	1	NA	NA	II
3	47.8494	28.2828	7.8	280	93	NA	0	64	NA	V
7	32.5476	28.0237	NA	NA	NA	NA	1	72.9	NA	II
1	67.5756	24.8996	7.5	NA	NA	NA	1	55	NA	II
1	63.3703	NA	5	NA	NA	NA	0	NA	NA	V
NA	36.5613	NA	NA	NA	NA	NA	0	NA	NA	II
2	42.7899	37.3419	5.8	310	97	NA	0	NA	NA	V
3	38.1246	26.7755	5.5	315	97	NA	1	75.1	NA	II
10	63.2964	24.2202	5.3	410	97	NA	2	70	NA	II
8	42.3518	57.141	5.6	105	82	NA	0	70.9	NA	I
NA	43.0965	35.0556	2.7	280	94	NA	1	NA	NA	V
7	28.7201	17.7462	6.5	470	95	NA	1	82.9	NA	II
8	44.4846	22.7646	2.9	420	96	NA	0	74.5	NA	II
2	43.4278	24.6181	5.8	130	91	NA	0	55.5	NA	I
2	53.6153	27.0799	5.5	540	92	NA	0	65	NA	I
6	47.1869	25.4176	5.2	360	95	NA	0	61.4	NA	V
8	33.0568	32.0122	7.9	275	99	NA	0	51.7	NA	I
NA	34.6393	26.2543	5.4	400	96	NA	0	56	NA	II
2	30.4531	35.3261	6.9	345	96	NA	0	NA	NA	I
9	55.0198	30.1103	11	300	92	NA	2	NA	NA	I
NA	28.5311	23.4236	NA	NA	NA	NA	1	87	NA	I
7	39.05	22.3072	5.1	585	92	NA	1	64.7	NA	II
9	67.7481	32.7397	7.2	NA	NA	NA	0	57.8	NA	V
7	44.2765	32.7186	5.2	NA	NA	NA	3	79.7	NA	I
8	52.898	26.0262	5.6	315	94	NA	2	58	NA	I
6	28.9911	23.6336	5.6	390	99	NA	0	62.3	NA	I
5	20.4791	18.4901	5.2	420	98	NA	1	81.7	NA	II
0.5	26.768	NA	4.2	420	96	0.3	0	73.13	NA	II
4	57.8042	28.0277	5.4	313	94	0.64	2	58.2	NA	II
NA	38.3135	29.6163	3.2	NA	99	NA	0	74.75	NA	II
5	40.8487	27.2173	4	416	93	0.25	0	76	NA	I
13	63.989	40.2696	10.5	NA	95	0.55	1	60	NA	I
9	33.4483	19.8047	5.9	NA	97	NA	1	75.5	NA	II
8.7	37.5825	36.3281	7.6	71	98	NA	2	58	NA	II
2	30.2615	24.4979	3.5	190	NA	NA	2	NA	NA	II
2	40.909	21.2585	3.1	NA	90	NA	1	78.5	NA	V
13.9	72.1889	20.3816	4.8	423	95	0.47	2	77	NA	V
8.4	41.4867	29.827	3.5	305	97	0.28	1	66.6	NA	I
12	23.4798	35.4911	6.6	64	100	0.49	0	66.2	NA	I
30	69.6044	45.2005	4.9	120	97	NA	4	66.36	NA	I
0.3	68.8706	30.8	10.3	120	86	0.46	1	68.22	NA	I
1.2	29.963	32.4219	4.8	540	98	0.00034	1	NA	NA	V
3.3	58.642	38.58	7.4	366	94	NA	1	65.88	NA	II
4	43.5948	24.4473	5.8	NA	98	0.59	1	NA	NA	I
NA	67.3457	28.56	9.3	NA	90	NA	4	64	NA	I
3.6	71.373	30.41	6.1	60	95	0.35	3	75.4	NA	V
1.3	31.8877	50.9047	2.6	30	96	0.309	0	60.1	NA	II
2	33.8261	28.5705	4.8	474	98	NA	1	81.7	NA	I
5	39.0965	27.1664	5.5	NA	NA	0.00055	0	NA	NA	I
7	41.9767	40.2349	5.4	300	96	0.00047	0	NA	NA	V
2	39.8357	33.2752	4.4	NA	98	0.22	0	76	NA	V
2	47.1951	22.46	4.8	300	88	NA	1	69	NA	II
2.2	44.2793	21.7993	5	285	99	NA	2	63.7	NA	II
2	34.3409	32.0204	3.5	448	97	0.22	2	74.1	NA	II
1.5	43.8576	NA	3	441	94	0.52	0	60.2	NA	I
5	61.7906	27.0538	7.1	320	93	NA	1	68	NA	I
NA	67.6468	30.4025	5.1	396	94	NA	0	73.8	NA	II
8	27.1978	31.2	3.3	364	99	0.36	1	68	NA	V
5	30.2697	26.8136	2.2	405	96	NA	0	66.5	NA	II
12	49.4839	48.2654	9	234	95	NA	3	56	NA	I
3.1	18.7023	23.8918	5	291	93	0.38	0	56.75	NA	II
2	42.8638	21.9363	3.4	NA	83	NA	1	63.5	NA	V
2.7	68.4682	27.968	6.5	219	97	0.0005	3	63.38	NA	V
2	32.7611	22.8196	5.2	520	96	0.0005	1	70.6	NA	I
3.9	43.3128	31.4065	5.6	NA	NA	0.28	1	NA	NA	II
NA	58.3162	21.2585	3.6	356	96	NA	1	58.4	NA	V
7	40.3915	38.856	3.7	280	94	0.26	0	58.5	NA	I
5.6	58.8227	35.92	10.3	261	91	NA	0	63.25	NA	I
0.9	35.4278	23.1983	7.2	450	94	0.59	1	65.75	NA	II
7	35.4305	22.4323	3.4	240	91	NA	1	50.6	NA	V
10.8	71.7262	NA	14.1	30	NA	NA	4	67.6	NA	I
5.8	31.3703	22.8624	4.2	230	98	0.34	1	80.5	NA	II
0.8	42.1164	26.1713	3.5	NA	NA	0.358	0	72.75	NA	V
NA	28.3012	27.989	NA	40	86	NA	3	NA	NA	II
2	32.8433	NA	5.2	408	100	0.0003	1	72	NA	II
2	37.588	27.8044	6.6	364	97	0.33	1	69.95	NA	V
2	33.4428	22.3133	5.6	120	95	0.56	0	50.65	NA	II
6	68.4025	23.7	5.7	414	96	0.26	0	68.3	NA	V
2	30.6475	22.6121	3.1	NA	97	0.15	0	76	NA	II
NA	17.6263	19.9665	3	480	94	0.00018	1	72	NA	II
8	41.9411	36.85	4.8	60	97	NA	2	78	NA	II
5	45.6947	27.9421	7.7	438	98	NA	0	77.5	NA	II
0.5	46.3901	24.1732	3.6	476	93	NA	1	63.1	NA	II
5	58.872	31.6443	7.8	276	96	0.72	4	63.5	NA	V
5	31.2088	24.2439	4.4	NA	97	NA	0	NA	NA	V
5.5	42.2724	21.0962	4.2	305	97	0.493	0	50.2	NA	I
1.9	67.5647	28.4571	6	332	91	0.5	2	73	NA	I
1.2	44.8953	27.4298	2.4	80	98	0.00029	3	58	NA	V
1.6	50.0917	26.75	3.2	480	95	0.325	3	71.25	NA	II
8	34.8036	32.0703	4.4	360	90	0.38	0	70.75	NA	II
41.7	54.6146	32.7449	4.5	48	93	0.317	5	73.25	NA	II
10.1	65.5168	30.8889	15.9	90	96	0.787	3	62.83	NA	I
19.2	68.5311	32.2656	14.1	48	NA	NA	6	69.17	NA	I
6.8	53.4976	32.0399	3.4	432	95	0.287	0	63.35	NA	II
5	36.6626	33.8	6.2	501	97	0.4	2	77	NA	I
1.2	26.5298	22.535	6.4	320	95	0.51	1	57.13	NA	II
5	14.5489	NA	4.6	493	97	NA	1	NA	NA	II
9	59.614	37.5776	20.5	6	NA	0.49	5	NA	NA	V
2	61.4757	20.5282	3.7	327	97	NA	2	68	2029	II
3.3	61.4757	29.5556	4.4	24	92	0.536	5	NA	NA	II
12.4	44.063	27.6528	5.8	309	97	0.726	2	61.05	NA	V
2.9	52.6352	36.864	5.3	30	90	0.624	2	NA	NA	I
4.8	41.7166	22.7732	5.7	336	97	0.41	0	NA	NA	I
13.2	29.6591	21.7993	2.7	348	94	0.375	2	78.33	NA	II
10.4	78.694	28.7268	5.5	48	90	0.533	3	77.9	NA	I
2.8	38.6393	33.1777	5.4	360	98	0.000529	1	61.83	NA	II
2	61.3306	NA	5	180	97	0.609	3	62.7	NA	V
10	46.7707	38.7034	4.4	207	95	NA	5	69	NA	V
5.5	63.9261	30.8532	5.1	60	96	NA	3	61.25	NA	I
1.7	59.655	26.8923	9.3	500	88	0.445	2	63.7	NA	I
19.7	74.9295	36.3281	7.2	18	90	0.000647	4	54.6	NA	I
0.3	15.822	17.1468	3.8	450	99	0.248	0	59.4	NA	II
1.2	32.4353	19.4674	4.4	355	98	0.531	0	57	NA	II
16.2	56.9117	42.8497	4	36	NA	NA	4	69	NA	I
14.8	56.3422	42.206	6	317	93	0.358	1	62.5	NA	II
43	54.8036	30.3593	2.8	192	88	0.374	1	62.5	NA	I
3	78.7242	22.2656	6.2	48	90	0.488	5	53.5	NA	I
8.8	64.6379	42.458	8.3	253	98	0.35	2	65.5	NA	V
19.3	75.1786	NA	14.6	48	NA	0.812	6	NA	NA	I
NA	42.2834	33.59	2.8	192	98	0.26	4	65.7	NA	V
12.7	47.8056	NA	5.7	200	97	0.00047	2	58	NA	II
7	64.7201	40.5696	6.2	NA	NA	0.54	4	NA	NA	I
2.7	69.7906	28.3429	4.9	330	93	0.522	2	59.8	NA	I
0.9	43.2334	30.8642	5.8	306	97	0.456	1	58	NA	I
3.7	46.4969	32.0312	7	15	92	0.386	1	NA	NA	V
3.1	47.5154	28.8	3.7	312	96	0.43	0	64	NA	I
6.4	49.6975	44.0771	6.5	NA	96	NA	1	NA	NA	V
14	33.6865	28.4091	4.6	456	97	0.355	0	72.6	NA	V
1.4	48.7639	27.4714	6.3	500	97	0.368	1	71.8	NA	V
0.8	57.6947	19.1327	4.8	432	87	0.296	2	75	NA	V
14.9	37.3634	39.5484	5.7	96	96	0.697	0	51.2	NA	I
3.3	34.037	29.1241	5.2	144	97	0.34	0	72.9	NA	I
3.6	55.4442	25.2801	6.9	NA	NA	0.7	0	70	NA	I
6	31.3703	22.921	7.4	418	94	0.54	1	60.1	NA	II
5.4	37.8234	19.5128	5.5	NA	NA	0.541	0	61	NA	II
2.1	68.1971	26.3702	7.8	240	95	0.383	2	64	NA	II
41.8	76.553	25.2493	7.1	NA	NA	NA	1	48.6	NA	I
0.7	32.5284	22.3133	5	NA	NA	0.693	1	64	NA	II
8.6	59.4771	39.3704	7.7	144	95	0.572	1	63.4	NA	I
9.8	38.883	31.2314	5.9	456	96	0.529	2	64	NA	V
4.5	75.6249	31.4077	7.2	NA	NA	NA	4	NA	NA	I
1.1	73.2238	32.7694	6.4	312	NA	0.534	4	59	NA	II
0.6	61.18	18.4911	5.1	NA	NA	0.274	1	61	NA	II
11	67.8357	33.0171	5.5	100	92	NA	2	56	133	I
NA	50.4586	44.636	8	100	92	0.551	5	69.9	NA	I

## Sheet: Figure5b
features	subgroup	coefficient
Inflammation CRP	I	1
Renal Creatinine	I	0.639882
Age of diagnosis	I	0.469204
BMI	I	0.770389
Walk distance(6min)	I	-0.363248
Right Atrial Area	I	0.368475
PVR	I	0.312485
Renal Sodium	I	-0.289614
Cardiac Output	I	-0.20755
mRAP	I	-0.363336
Oxygen Saturation (pre)	I	0
BNP	I	0
mPAP	I	0
Urate	I	0
Heam. WBC	I	0
Vasoresponse(stringent)	I	0
Heam. Platelets	I	0
Inflammation CRP	II	-0.965503
Renal Creatinine	II	-0.976312
Age of diagnosis	II	-0.574899
BMI	II	-1
Walk distance(6min)	II	0.630307
Right Atrial Area	II	-0.694732
PVR	II	0
Renal Sodium	II	0.467557
Cardiac Output	II	0
mRAP	II	0
Oxygen Saturation (pre)	II	0.630307
BNP	II	-0.469882
mPAP	II	-0.548866
Urate	II	0
Heam. WBC	II	0
Vasoresponse(stringent)	II	0
Heam. Platelets	II	0
Inflammation CRP	V	-1
Renal Creatinine	V	NA
Age of diagnosis	V	0
BMI	V	0
Walk distance(6min)	V	0.173172
Right Atrial Area	V	0
PVR	V	-0.243247
Renal Sodium	V	0
Cardiac Output	V	0
mRAP	V	0
Oxygen Saturation (pre)	V	-0.210329
BNP	V	0.491687
mPAP	V	-0.166141
Urate	V	0.106322
Heam. WBC	V	0.229831
Vasoresponse(stringent)	V	0.0290382
Heam. Platelets	V	-0.306785

[truncated: 4 more sheets: Figure5d, Figure5e, Figure6a, Figure6b]
